# Supplementary material for: Mutations of schizophrenia risk gene SETD1A dysregulate synaptic function in human neurons
Source: Mol Psychiatry. 2025 Sep 17;30(12):5680–93. doi: 10.1038/s41380-025-03246-z (PMC12602330; doi:10.1038/s41380-025-03246-z)
Supplement: Supplementary file 2 — Dataset 1 [file 41380_2025_3246_MOESM2_ESM.xlsx]

## Sheet: Sheet1
	Supplemental Table 1_The effect size of the dendrite effect
	SETD 1A	c.4596_4597insG	c.4582-2delAG
	Distance from cell somal (µm)	Cohen's D	Cohen's D
	10	0.511475	0.071733
	20	0.518164	0.0847683
	30	0.235151	0.084376
	40	0.413211	0.0928721
	50	0.423791	0.158131
	60	0.494056	0.129235
	70	0.338835	0.00233981
	80	0.0473193	0.03172
	90	0.149313	0.143352
	100	0.20476	0.199314
	110	0.00795743	0.164364
	120	0.0992014	0.172983
	130	0.0222905	0.22272
	140	0.120893	0.178419
	150	0.0841989	0.208331
	160	0.00431619	0.254761
	170	0.0774772	0.203244
	180	0.0929945	0.18685
	190	0.170904	0.0810188
	200	0.309119	0.15069
	210	0.404491	0.195405
	220	0.323961	0.249953
	230	0.340149	0.39132
	240	0.371868	0.28711
	250	0.564656	0.267987
	260	0.649932	0.154008
	270	0.546114	0.17305
	280	0.708402	0.0705856
	290	0.80783	0.0884988
	300	0.732242	0.0294265
