# Supplementary material for: Mutations of schizophrenia risk gene SETD1A dysregulate synaptic function in human neurons
Source: Mol Psychiatry. 2025 Sep 17;30(12):5680–93. doi: 10.1038/s41380-025-03246-z (PMC12602330; doi:10.1038/s41380-025-03246-z)
Supplement: Supplementary file 3 — Dataset 2 [file 41380_2025_3246_MOESM3_ESM.xlsx]

## Sheet: READ_ ME
	Sheets Name	Description
	Overlapped_up-DEGs	Comparison of up-DEGs identified in bulk RNA seq from p.L1533fs and c.4582-2delAG
	Overlapped_down-DEGs	Comparison of down-DEGs identified in bulk RNA seq from p.L1533fs and c.4582-2delAG
	p.L1533fs_up-DEGs	significant up-DEGs in bulk RNA seq from p.L1533fs vs control
	p.L1533fs_down-DEGs	significant down-DEGs in bulk RNA seq from p.L1533fs vs control
	c.4582-2delAG>- _up-DEGs	significant up-DEGs in bulk RNA seq from c.4582-2delAG vs control
	c.4582-2delAG>- _down-DEGs	significant down-DEGs in bulk RNA seq from c.4582-2delAG vs control
	WGCNA_genes_7modules	genes in 7 modules asscoiated with SETD1A LoF
	Compare with Mukai et al	Comparison of DEGs with ChIP seq Setd1a targets from Mukai et al.

## Sheet: Overlapped_up-DEGs
PCDHB5
ISLR2
SPRN
DOC2B
C1orf216
NECAB2
FAR2
SNCA
TMEM163
HPCAL1
OBSCN
BCAT1
PFKP
MBP
SPHKAP
SLC30A8
RSPO4
HTR3A
HPCA
ALK
GPR26
GABRG1
EPCAM
B3GALNT1
PHYHIP
EPHB6
LOXL1
EMID1
NA
SYNDIG1L
C15orf39
LGI1
LHX9
SLC6A7
NDRG1
SPX
FAM120A2P
P2RY1
NSG2
KCTD12
PACSIN1
ARRB1
RASD1
ADAMTSL2
LRRC3B
ZC3HAV1
RASGEF1B
SPON1
IFITM10
CYP2S1
PLAAT3
GPI
LDHA
PRKCB
TG
ASS1
RFTN1
ATP8B3
OPRD1
GRIK3
FBLN5
SLC6A11
PDAP1
HTR2C
SPOCK2
NTM
S100A6
MINDY1
GPX3
LRRTM1
HLA-B
S100A10
LRRN2
DMAP1
ADGRB1
FLT4
GPR12
DGKK
PMP22
ARHGEF16
PHOX2B
MAOA
NTN1
ARHGAP26
SYT6
FZD1
CPNE2
SEMA3F
CHRNA3
CAMK2A
PAM
GNAI2
TMEM233
SDC1
AK4
TMEM255B
TRH
ADRA2A
LINC00682
GCNT2
DLST
CDK15
DUSP9
ADAM12
PTGFR
BARHL2
TRIM4
FRAS1
SLC7A8
ZNF154
SERPINB9
DOCK6
P2RX5
CES4A
PHOX2A
PTGR1

## Sheet: Overlapped_down-DEGs
TCTA
LETMD1
PRKACB
NA
MBTPS2
TBC1D5
SIAE
SKAP2
QNG1
MNX1
SHISA5
OSBPL8
HPS1
LIX1
SETD1A
SLC35A5
FBXL19-AS1
ATIC
ITFG1
CRTAC1
GTF2H5
GANC
TCTN1
BACH2
DMAC1
ZNF518A
ADAMTS13
ARPIN
NOTCH4
INTS3
OGDHL
RGP1
ULK2
SV2C
MAPK4
PBX2
USP40
AMZ2
LMBRD2
CELSR3
GATB
HPS4
NSMCE1
AGPAT1
KDM6B
PNPLA4
ARNT2-DT
DZIP3
NGFR
TMEM143
STX16
CEP290
MTMR6
PAN2
SEPHS2
SELENON
SCNN1D
AK9
RECQL5
TIMM17B
EIF2D
POLI
CIRBP
PPCS
ZC3H6
FAM227A
COG4
MIB1
LNPK
NNT-AS1
OARD1
HDAC6
EIF2AK4
LRRC20

## Sheet: p.L1533fs_up-DEGs
gene_id	baseMean	log2FoldChange	lfcSE	stat	pvalue	padj	hgnc_symbol	chromosome_name	start_position	end_position	sig
ENSG00000253846	582.956	1.15371	0.0945621	12.2006	3.0869984547554e-34	4.68544625462775e-30	PCDHGA10	5	141412987	141512975	up
ENSG00000113209	810.989	1.14679	0.102361	11.2034	3.92345888453223e-29	2.97751294747151e-25	PCDHB5	5	141135206	141138615	up
ENSG00000164756	102.036	1.86324	0.204916	9.09269	9.6620394954174e-20	4.88834784871485e-16	SLC30A8	8	116950273	117176714	up
ENSG00000109132	262.553	1.22523	0.158428	7.73364	1.04514780341995e-14	3.96581334007699e-11	PHOX2B	4	41744082	41748725	up
ENSG00000060982	944.316	0.576934	0.0813959	7.08799	1.36072288439126e-12	3.37951759519245e-09	BCAT1	12	24810024	24949101	up
ENSG00000142686	1324.3	0.477015	0.0674781	7.06917	1.55861267402471e-12	3.37951759519245e-09	C1orf216	1	35713877	35718894	up
ENSG00000272636	2714.69	0.321224	0.0473985	6.77709	1.2262304402281e-11	2.06796951353134e-08	DOC2B	17	142789	181650	up
ENSG00000152128	646.819	0.682418	0.101301	6.73653	1.62213025056553e-11	2.46206929430837e-08	TMEM163	2	134455759	134719000	up
ENSG00000245870	73.335	1.27473	0.203666	6.25891	3.8766659852311e-10	4.52615664029521e-07	LINC00682	4	41872741	41882955	up
ENSG00000269834	217.222	0.934974	0.152191	6.14342	8.07650969891444e-10	8.17235094734156e-07	ZNF528-AS1	19	52388836	52397791	up
ENSG00000111846	552.536	0.509983	0.083568	6.10261	1.04347083957788e-09	9.8986252519457e-07	GCNT2	6	10492223	10629368	up
ENSG00000124507	369.342	0.52464	0.0863027	6.07907	1.20880664580651e-09	1.07925101588537e-06	PACSIN1	6	34466061	34535229	up
ENSG00000133636	443.017	0.755162	0.124861	6.04803	1.46626883389319e-09	1.23639046449061e-06	NTS	12	85874295	85882992	up
ENSG00000103154	1317.22	0.36185	0.0610494	5.92717	3.08208516274038e-09	2.46209940000387e-06	NECAB2	16	83968244	84002776	up
ENSG00000147246	145.857	1.24162	0.215823	5.75297	8.76893292896431e-09	6.33785066646764e-06	HTR2C	X	114584078	114910061	up
ENSG00000011083	111.025	0.987218	0.173084	5.70368	1.17248023751037e-08	7.77799986448035e-06	SLC6A7	5	150190062	150222788	up
ENSG00000224982	313.666	0.609705	0.107947	5.64818	1.62153491217349e-08	9.8446627587877e-06	TMEM233	12	119593774	119643075	up
ENSG00000130707	249.012	0.626655	0.112734	5.55868	2.71823787450815e-08	1.58682363304941e-05	ASS1	9	130444961	130501274	up
ENSG00000119689	2983.38	0.215407	0.039818	5.40979	6.30992437745364e-08	3.42042972146398e-05	DLST	14	74881891	74903743	up
ENSG00000139117	113.938	0.762821	0.145679	5.23632	1.63805533007284e-07	8.02013025801468e-05	CPNE8	12	38646822	38907430	up
ENSG00000053438	3638.13	0.275925	0.0529036	5.21563	1.83197575840052e-07	8.56976895013221e-05	NNAT	20	37521206	37523690	up
ENSG00000092820	1621.96	0.417804	0.080243	5.20674	1.92190200655328e-07	8.56976895013221e-05	EZR	6	158765741	158819368	up
ENSG00000105939	385.403	0.54451	0.104693	5.20099	1.98230557056756e-07	8.56976895013221e-05	ZC3HAV1	7	139043515	139132122	up
ENSG00000203685	253.112	0.653862	0.125832	5.19633	2.03262407566715e-07	8.56976895013221e-05	STUM	1	226548764	226609230	up
ENSG00000064763	594.909	0.445328	0.0859281	5.18257	2.18848736892809e-07	8.97753007718665e-05	FAR2	12	29149016	29341121	up
ENSG00000147065	2486.15	0.255696	0.0499928	5.11466	3.14310529300557e-07	0.000117047	MSN	X	65588377	65741931	up
ENSG00000150594	492.893	0.447318	0.0876166	5.1054	3.30099432435216e-07	0.000117047	ADRA2A	10	111077029	111080907	up
ENSG00000104419	1265.48	0.403939	0.0791334	5.10454	3.31600171910407e-07	0.000117047	NDRG1	8	133237175	133302022	up
ENSG00000167600	112.905	0.802961	0.158074	5.07965	3.78139664287628e-07	0.0001232	CYP2S1	19	41193210	41207539	up
ENSG00000138944	1532.35	0.302694	0.05959	5.07961	3.78213636588981e-07	0.0001232	SHISAL1	22	44243665	44312951	up
ENSG00000245680	258.276	0.639233	0.126221	5.06439	4.09701290534554e-07	0.000129551	ZNF585B	19	37181579	37218153	up
ENSG00000184497	253.93	0.60843	0.12042	5.05256	4.35927437230388e-07	0.00013233	TMEM255B	13	113759226	113816995	up
ENSG00000182718	3225.57	0.351434	0.0702621	5.00176	5.68086972806925e-07	0.000168656	ANXA2	15	60347134	60402883	up
ENSG00000182132	845.595	0.409868	0.082397	4.9743	6.54838894351397e-07	0.000184058	KCNIP1	5	170353487	170736632	up
ENSG00000121905	1044.98	0.290617	0.0586797	4.95259	7.32310335293707e-07	0.000202091	HPCA	1	32885994	32898441	up
ENSG00000106123	673.684	0.394933	0.0800109	4.93599	7.97456446444814e-07	0.000209364	EPHB6	7	142855061	142871094	up
ENSG00000157570	450.082	0.549737	0.111388	4.93536	8.00045268856396e-07	0.000209364	TSPAN18	11	44726465	44932423	up
ENSG00000134207	548.543	0.431748	0.0884044	4.88379	1.04068456101393e-06	0.000265575	SYT6	1	114089291	114153880	up
ENSG00000130558	8292.34	0.20759	0.0426628	4.86582	1.13980567239343e-06	0.000279032	OLFM1	9	135075422	135121180	up
ENSG00000153820	187.188	0.698925	0.145547	4.80207	1.57036225231088e-06	0.000366692	SPHKAP	2	227979955	228181687	up
ENSG00000188869	167.469	0.649392	0.135478	4.79334	1.6402624163707e-06	0.000377211	TMC3	15	81331088	81374213	up
ENSG00000167555	498.477	0.508167	0.106248	4.78283	1.72848077073748e-06	0.000391565	ZNF528	19	52397849	52418412	up
ENSG00000185985	124.947	0.896634	0.188123	4.76621	1.8772782267854e-06	0.00041902	SLITRK2	X	145817829	145829856	up
ENSG00000157240	349.206	0.600608	0.126558	4.7457	2.07784448279313e-06	0.000450536	FZD1	7	91264433	91271326	up
ENSG00000186642	1771.25	0.273919	0.0580699	4.71706	2.39281127427374e-06	0.000492032	PDE2A	11	72576141	72674591	up
ENSG00000204065	375.97	0.391323	0.0830804	4.71018	2.47497817639567e-06	0.00050087	TCEAL5	X	103273691	103276750	up
ENSG00000109099	230.807	0.57531	0.122572	4.69364	2.68384671942856e-06	0.000522249	PMP22	17	15229773	15272292	up
ENSG00000108231	322.126	0.493228	0.105524	4.6741	2.95240432758101e-06	0.000561186	LGI1	10	93757840	93806272	up
ENSG00000170893	371.48	0.626485	0.134059	4.67321	2.9652186329296e-06	0.000561186	TRH	3	129974688	129977935	up
ENSG00000149295	1232.07	0.350056	0.0749397	4.67117	2.994864279158e-06	0.000561186	DRD2	11	113409605	113475691	up
ENSG00000233670	571.542	0.413687	0.0887319	4.66222	3.12817529592029e-06	0.000572042	PIRT	17	10822470	10838087	up
ENSG00000187848	115.544	0.660107	0.142669	4.62684	3.71278721623898e-06	0.000662973	P2RX2	12	132618776	132622388	up
ENSG00000166922	1540.44	0.363462	0.0789476	4.60383	4.14786709917953e-06	0.000723636	SCG5	15	32641676	32697098	up
ENSG00000080644	581	0.447192	0.0972745	4.59721	4.28184365422204e-06	0.000738521	CHRNA3	15	78593052	78621295	up
ENSG00000149305	70.0464	0.985357	0.214708	4.58929	4.4475849639663e-06	0.000758488	HTR3B	11	113904796	113949079	up
ENSG00000134548	161.015	0.977343	0.214231	4.56209	5.06467030553845e-06	0.000844742	SPX	12	21526296	21541249	up
ENSG00000155760	286.861	0.67987	0.149243	4.55544	5.22750994435817e-06	0.00086034	FZD7	2	202033855	202038441	up
ENSG00000198028	31.31	1.46954	0.322714	4.55368	5.27155118356732e-06	0.00086034	ZNF560	19	9466355	9498616	up
ENSG00000164318	275.598	0.516471	0.113703	4.54227	5.5651030798064e-06	0.000895362	EGFLAM	5	38258409	38465480	up
ENSG00000166736	283.542	1.25954	0.277382	4.5408	5.6041208511516e-06	0.000895362	HTR3A	11	113975075	113990313	up
ENSG00000179796	270.102	0.581543	0.12829	4.53303	5.81441528390704e-06	0.000919283	LRRC3B	3	26622772	26717537	up
ENSG00000148737	493.54	0.464173	0.102531	4.52717	5.97781952551166e-06	0.000935375	TCF7L2	10	112950247	113167678	up
ENSG00000162433	228.411	0.587628	0.130113	4.5163	6.29301647457896e-06	0.000974647	AK4	1	65147549	65232145	up
ENSG00000070808	804.093	0.309396	0.0685643	4.5125	6.40682438333858e-06	0.00098225	CAMK2A	5	150219491	150290093	up
ENSG00000258986	380.305	0.639307	0.141915	4.50486	6.64164812783832e-06	0.00100807	TMEM179	14	104474678	104605647	up
ENSG00000001617	904.696	0.273038	0.0608798	4.48487	7.29579847049027e-06	0.00109639	SEMA3F	3	50155045	50189075	up
ENSG00000169860	206.87	0.714433	0.159455	4.48048	7.44753513297328e-06	0.00110822	P2RY1	3	152835131	152841439	up
ENSG00000178222	42.1335	1.2476	0.27936	4.46593	7.97208492798271e-06	0.00116346	RNF212	4	1056250	1113564	up
ENSG00000154358	1673.2	0.308428	0.0694488	4.44108	8.95070676490443e-06	0.00125752	OBSCN	1	228208044	228378876	up
ENSG00000136546	1341.19	0.241517	0.0544058	4.43917	9.03080137567944e-06	0.00125752	SCN7A	2	166403573	166611482	up
ENSG00000180616	295.192	0.486069	0.109805	4.42665	9.57084972546468e-06	0.0013206	SSTR2	17	73165010	73176633	up
ENSG00000198914	722.212	0.308904	0.0702632	4.39638	1.10069995947741e-05	0.00149164	POU3F3	2	104853287	104858574	up
ENSG00000168843	467.699	0.569856	0.129712	4.39324	1.11672328378217e-05	0.00149997	FSTL5	4	161383897	162164004	up
ENSG00000067057	5543.92	0.177439	0.0404992	4.38129	1.17981139601598e-05	0.00153981	PFKP	10	3066333	3137718	up
ENSG00000122420	223.719	0.553083	0.126579	4.36946	1.24556865719606e-05	0.00158429	PTGFR	1	78303884	78540701	up
ENSG00000187688	176.452	0.49223	0.112878	4.36074	1.29624944914952e-05	0.00160195	TRPV2	17	16415571	16437003	up
ENSG00000145335	2491.01	0.298088	0.0683625	4.36041	1.29818996711437e-05	0.00160195	SNCA	4	89700345	89838315	up
ENSG00000162951	472.778	0.362223	0.0839264	4.31596	1.58908602256686e-05	0.00188431	LRRTM1	2	80288351	80304752	up
ENSG00000185112	279.473	0.682775	0.158583	4.30548	1.66624033898518e-05	0.00196048	FAM43A	3	194685883	194689037	up
ENSG00000197971	310.593	0.387357	0.0905035	4.28003	1.86871346602625e-05	0.00214874	MBP	18	76978827	77133683	up
ENSG00000211445	302.591	0.384574	0.0899757	4.2742	1.91823873869759e-05	0.00217276	GPX3	5	151020591	151028988	up
ENSG00000169255	419.829	0.511068	0.119769	4.26712	1.9800949125233e-05	0.00220984	B3GALNT1	3	161083883	161105411	up
ENSG00000176485	175.465	0.490779	0.115227	4.25925	2.05113582601942e-05	0.00225595	PLAAT3	11	63573195	63616883	up
ENSG00000185518	1403.85	0.274947	0.0649841	4.23099	2.32666872055139e-05	0.00254059	SV2B	15	91099950	91302565	up
ENSG00000115297	94.2239	0.757066	0.179343	4.22132	2.42879237724202e-05	0.00261448	TLX2	2	74513463	74517148	up
ENSG00000101327	147.965	0.639054	0.152438	4.19222	2.76236254935386e-05	0.00291161	PDYN	20	1978757	1994285	up
ENSG00000117592	2527.93	0.221239	0.0529726	4.17647	2.96067697072786e-05	0.00301592	PRDX6	1	173477330	173488815	up
ENSG00000151414	697.721	0.294099	0.0706061	4.16535	3.10873206773703e-05	0.00314562	NEK7	1	198156994	198322420	up
ENSG00000145247	512.969	0.310336	0.0745336	4.1637	3.13128537443296e-05	0.00314746	OCIAD2	4	48885019	48906937	up
ENSG00000026025	5728.67	0.196281	0.0471951	4.15894	3.19734519560586e-05	0.00318894	VIM	10	17228241	17237593	up
ENSG00000115756	4551.47	0.213201	0.0512784	4.15771	3.21457104108477e-05	0.00318894	HPCAL1	2	10302889	10427617	up
ENSG00000165462	87.7374	0.830341	0.200062	4.15042	3.31862664608675e-05	0.00325154	PHOX2A	11	72239077	72245664	up
ENSG00000179909	861.246	0.275229	0.0663321	4.14926	3.33551343502923e-05	0.00325154	ZNF154	19	57696275	57709204	up
ENSG00000117971	158.234	0.575884	0.139143	4.13878	3.49163760140999e-05	0.00333309	CHRNB4	15	78624111	78727754	up
ENSG00000135083	269.749	0.469905	0.113626	4.13553	3.54141987917548e-05	0.00333861	CCNJL	5	160249083	160345396	up
ENSG00000104490	2124.88	0.193627	0.046848	4.13309	3.57916474141885e-05	0.00335337	NCALD	8	101686542	102124907	up
ENSG00000115884	562.079	0.318533	0.0777042	4.09929	4.14411451449322e-05	0.00383533	SDC1	2	20200797	20225433	up
ENSG00000173406	396.839	0.450939	0.110125	4.09479	4.22557154022745e-05	0.00384046	DAB1	1	56994778	58546734	up
ENSG00000130158	335.965	0.454158	0.111076	4.0887	4.33792596082917e-05	0.003873	DOCK6	19	11199295	11262524	up
ENSG00000174567	87.4855	0.624633	0.152941	4.08415	4.4238756844146e-05	0.00392664	GOLT1A	1	204198163	204213988	up
ENSG00000011105	1345.37	0.261348	0.0640319	4.08152	4.47413656794874e-05	0.00394817	TSPAN9	12	3077355	3286564	up
ENSG00000248485	166.342	0.543608	0.133394	4.07522	4.59716242584346e-05	0.00398718	PCP4L1	1	161258745	161285450	up
ENSG00000185760	131.846	0.5917	0.145502	4.0666	4.77040375982657e-05	0.00409069	KCNQ5	6	72621792	73198853	up
ENSG00000228400	481.228	0.319965	0.0789583	4.05233	5.07098061349338e-05	0.00429559	CNTNAP5-DT	2	124011984	124025173	up
ENSG00000237515	414.582	0.421656	0.104426	4.03785	5.3942323215001e-05	0.00447397	SHISA9	16	12901598	13240416	up
ENSG00000076344	589.073	0.315841	0.0783001	4.03373	5.4899076647992e-05	0.00452858	RGS11	16	268301	275980	up
ENSG00000197859	245.571	0.498416	0.123778	4.02668	5.65687514269472e-05	0.00464108	ADAMTSL2	9	133532164	133575519	up
ENSG00000282164	557.631	0.488765	0.121469	4.02378	5.72716136495792e-05	0.00466362	PEG13	8	140092781	140100553	up
ENSG00000196104	4033.28	0.157248	0.0391639	4.01514	5.94116298401769e-05	0.00477116	SPOCK3	4	166733384	167234796	up
ENSG00000042832	194.774	0.773999	0.193731	3.99523	6.46327790509946e-05	0.00505668	TG	8	132866958	133134903	up
ENSG00000197747	797.754	0.401961	0.101078	3.97674	6.98667366669783e-05	0.00543814	S100A10	1	151982915	151993859	up
ENSG00000146833	237.011	0.568059	0.143089	3.96997	7.18818546738647e-05	0.00556644	TRIM4	7	99876958	99919531	up
ENSG00000172260	3445.67	0.182819	0.0461738	3.95937	7.51462135588196e-05	0.00571513	NEGR1	1	71395943	72282539	up
ENSG00000113248	966.837	0.255548	0.0646197	3.95465	7.66459720221243e-05	0.0057307	PCDHB15	5	141245395	141249365	up
ENSG00000213468	108.842	0.563134	0.142822	3.94291	8.05004176460899e-05	0.00598102	FIRRE	X	131688779	131830862	up
ENSG00000189221	206.211	0.442042	0.112134	3.94207	8.07820303115397e-05	0.00598102	MAOA	X	43654907	43746817	up
ENSG00000140945	619.541	0.304896	0.0777618	3.9209	8.82178598147963e-05	0.00637605	CDH13	16	82626965	83800640	up
ENSG00000121966	175.584	0.477003	0.121776	3.91704	8.96411242849021e-05	0.00644821	CXCR4	2	136114349	136119177	up
ENSG00000135406	1500.11	0.280687	0.0717193	3.91368	9.08987285088471e-05	0.00650783	PRPH	12	49295147	49298686	up
ENSG00000118971	578.271	1.12405	0.287341	3.9119	9.15741127494615e-05	0.00651962	CCND2	12	4269771	4305353	up
ENSG00000132975	575.98	0.291178	0.0744513	3.91098	9.19224975186583e-05	0.00651962	GPR12	13	26755200	26760786	up
ENSG00000180176	115.615	0.580433	0.148535	3.90772	9.31705009217701e-05	0.00654695	TH	11	2163929	2171815	up
ENSG00000186998	452.077	0.300296	0.0769686	3.90155	9.5580582988326e-05	0.00668536	EMID1	22	29205896	29259597	up
ENSG00000143032	274.201	0.666912	0.171409	3.89076	9.9931127483178e-05	0.00689979	BARHL2	1	90711539	90717302	up
ENSG00000113448	1107.27	0.188835	0.0485367	3.89057	0.00010001	0.00689979	PDE4D	5	58969038	60522120	up
ENSG00000112232	227.179	0.401784	0.103673	3.87551	0.0001064	0.00727453	KHDRBS2	6	61679961	62286225	up
ENSG00000128805	884.083	0.276499	0.0713892	3.87311	0.000107453	0.00731171	ARHGAP22	10	48446036	48656265	up
ENSG00000280029	32.7662	1.35903	0.351046	3.87137	0.000108226	0.00731171		5	141136683	141245380	up
ENSG00000131378	238.447	0.444493	0.115075	3.86264	0.000112167	0.00749989	RFTN1	3	16313574	16514026	up
ENSG00000248540	120.29	0.820326	0.212789	3.85512	0.000115672	0.00770031		15	74125915	74129341	up
ENSG00000173452	278.499	0.622096	0.161685	3.84757	0.000119294	0.00790672	TMEM196	7	19719315	19773617	up
ENSG00000188042	3708.04	0.179221	0.0466498	3.84184	0.000122113	0.00800443	ARL4C	2	234493041	234497081	up
ENSG00000118733	2195.98	0.172394	0.0448795	3.84125	0.000122407	0.00800443	OLFM3	1	101802560	101996926	up
ENSG00000083454	302.98	0.354534	0.092298	3.84119	0.000122439	0.00800443	P2RX5	17	3672199	3696240	up
ENSG00000150625	6496.07	0.3637	0.0947603	3.83811	0.000123986	0.00804212	GPM6A	4	175632934	176002664	up
ENSG00000046653	11371.5	0.128158	0.03341	3.8359	0.000125106	0.00808026	GPM6B	X	13770939	13938638	up
ENSG00000176769	399.07	0.37184	0.0969801	3.83419	0.000125978	0.00810211	TCERG1L	10	131092391	131311721	up
ENSG00000184368	770.129	0.33702	0.0881304	3.82411	0.000131247	0.00837002	MAP7D2	X	20006713	20116907	up
ENSG00000146374	72.6606	1.01953	0.266729	3.82235	0.000132186	0.00839467	RSPO3	6	127118671	127199481	up
ENSG00000151229	978.091	0.285592	0.0748287	3.81661	0.000135297	0.00850501	SLC2A13	12	39755025	40106089	up
ENSG00000148848	298.01	0.476084	0.125074	3.80641	0.000140996	0.00880673	ADAM12	10	126012381	126388477	up
ENSG00000079819	777.918	0.256715	0.0676198	3.79645	0.000146783	0.00909338	EPB41L2	6	130839347	131063322	up
ENSG00000077616	497.287	0.261204	0.0689199	3.78997	0.000150668	0.00925848	NAALAD2	11	90131515	90192894	up
ENSG00000119888	94.9982	0.784888	0.207811	3.77694	0.000158767	0.00967778	EPCAM	2	47345158	47387601	up
ENSG00000181790	5514.44	0.202415	0.0536269	3.77451	0.000160325	0.00969486	ADGRB1	8	142449430	142545009	up
ENSG00000120802	804.859	0.205193	0.0544092	3.77129	0.000162409	0.0097819	TMPO	12	98515579	98550351	up
ENSG00000058091	1093.04	0.284521	0.0756289	3.76207	0.000168514	0.0100993	CDK14	7	90466424	91210590	up
ENSG00000152894	719.026	0.349201	0.0930865	3.75136	0.000175875	0.0104275	PTPRK	6	127968785	128520616	up
ENSG00000157087	2365.71	0.225149	0.0600513	3.74928	0.00017734	0.0104734	ATP2B2	3	10324023	10708007	up
ENSG00000134333	3662.46	0.188957	0.0504462	3.74571	0.000179883	0.0105824	LDHA	11	18394560	18408425	up
ENSG00000170382	825.286	0.36687	0.0982257	3.73497	0.000187735	0.0109868	LRRN2	1	204617170	204685738	up
ENSG00000168672	154.083	0.556414	0.149347	3.72564	0.000194818	0.0112006	LRATD2	8	126552443	126558478	up
ENSG00000178695	3961.78	0.447076	0.120331	3.71537	0.000202903	0.0114913	KCTD12	13	76880175	76886405	up
ENSG00000172824	432.745	0.306572	0.0825711	3.71282	0.000204963	0.0115648	CES4A	16	66988589	67010417	up
ENSG00000163285	341.808	0.508161	0.137016	3.70879	0.000208256	0.0117071	GABRG1	4	46035769	46124054	up
ENSG00000197822	55.6166	0.786578	0.212167	3.70735	0.00020944	0.0117302	OCLN	5	69492292	69558104	up
ENSG00000162407	844.379	0.312979	0.0846539	3.69715	0.000218029	0.0121218	PLPP3	1	56494761	56645301	up
ENSG00000251129	50.0612	0.957811	0.260094	3.68256	0.000230907	0.0127909	LINC02506	4	31997376	32228543	up
ENSG00000167173	200.174	0.499248	0.135719	3.67853	0.000234585	0.0129474	C15orf39	15	75195643	75212169	up
ENSG00000101134	631.495	0.245468	0.066762	3.67675	0.000236221	0.0129904	DOK5	20	54475593	54651169	up
ENSG00000113328	1892.96	0.159143	0.0433072	3.67474	0.000238092	0.0130461	CCNG1	5	163437569	163446151	up
ENSG00000124772	497.42	0.266006	0.0724468	3.67174	0.000240903	0.0130631	CPNE5	6	36740775	36839444	up
ENSG00000116329	78.183	0.631688	0.172118	3.67008	0.000242472	0.0130631	OPRD1	1	28812170	28871267	up
ENSG00000145685	858.803	0.33177	0.0904045	3.66984	0.000242706	0.0130631	LHFPL2	5	78485215	78770021	up
ENSG00000169439	520.143	0.399656	0.109186	3.66033	0.000251892	0.013462	SDC2	8	96493813	96611790	up
ENSG00000260244	65.6108	0.999972	0.273933	3.65042	0.000261808	0.0139429		4	155734448	155737062	up
ENSG00000101849	190.289	0.510136	0.139958	3.64492	0.000267473	0.0141453	TBL1X	X	9463320	9741037	up
ENSG00000204352	95.6309	0.610639	0.167886	3.63723	0.000275581	0.0143972	FAM120A2P	9	93335374	93346152	up
ENSG00000140092	142.469	0.707385	0.19467	3.63376	0.000279316	0.0145187	FBLN5	14	91869411	91947987	up
ENSG00000143195	326.7	0.352207	0.0974062	3.61586	0.000299355	0.0154021	ILDR2	1	166895711	166975540	up
ENSG00000107742	23080.5	0.120018	0.0332153	3.61334	0.000302278	0.0154555	SPOCK2	10	72059034	72089032	up
ENSG00000106829	1397.06	0.222488	0.0616261	3.61029	0.000305858	0.01553	TLE4	9	79571773	79726882	up
ENSG00000157219	42.7745	0.882329	0.244464	3.60924	0.000307096	0.01553	HTR5A	7	155070324	155087392	up
ENSG00000138395	95.8817	0.584516	0.16199	3.60835	0.000308145	0.01553	CDK15	2	201790461	201895550	up
ENSG00000084674	148.62	2.57661	0.714209	3.60764	0.000308993	0.01553	APOB	2	21001429	21044073	up
ENSG00000130270	123.972	0.590678	0.16373	3.60763	0.000309003	0.01553	ATP8B3	19	1782075	1812276	up
ENSG00000180787	73.1182	0.742337	0.205899	3.60535	0.000311737	0.0156157	ZFP3	17	5078467	5096374	up
ENSG00000154478	493.136	0.278902	0.0774583	3.60067	0.000317396	0.0157705	GPR26	10	123666355	123697399	up
ENSG00000234745	549.967	0.306224	0.0850989	3.59845	0.000320125	0.0157705	HLA-B	6	31353872	31367067	up
ENSG00000112378	458.539	0.357533	0.0993651	3.59818	0.000320452	0.0157705	PERP	6	138088505	138107419	up
ENSG00000163873	2291.67	0.247367	0.0687541	3.59784	0.000320865	0.0157705	GRIK3	1	36795527	37034515	up
ENSG00000099994	447.635	0.337422	0.0937886	3.59769	0.000321062	0.0157705	SUSD2	22	24181487	24189106	up
ENSG00000008513	937.05	0.316286	0.0880476	3.59222	0.00032787	0.0157981	ST3GAL1	8	133454848	133571926	up
ENSG00000126803	605.12	0.278642	0.0776006	3.59072	0.000329769	0.0158393	HSPA2	14	64535905	64546173	up
ENSG00000102466	361.658	0.406232	0.113214	3.58818	0.000332998	0.0159438	FGF14	13	101710804	102402457	up
ENSG00000037280	113.556	0.562064	0.156679	3.58736	0.000334044	0.0159438	FLT4	5	180601506	180649624	up
ENSG00000060656	2088.46	0.143398	0.0400143	3.58366	0.000338815	0.0160149	PTPRU	1	29236516	29326813	up
ENSG00000233098	813.405	0.611465	0.17063	3.58357	0.000338933	0.0160149	CCDC144NL-AS1	17	20868433	21002276	up
ENSG00000267254	194.843	1.57828	0.4405	3.58293	0.000339756	0.0160149	ZNF790-AS1	19	36797501	36831596	up
ENSG00000132164	434.047	0.29498	0.0824008	3.57982	0.000343836	0.0161571	SLC6A11	3	10816201	10940714	up
ENSG00000117318	440.197	0.299517	0.0837026	3.57835	0.000345766	0.0161976	ID3	1	23557926	23559501	up
ENSG00000130829	181.867	0.470379	0.131531	3.5762	0.00034863	0.0162815	DUSP9	X	153642492	153651326	up
ENSG00000162873	861.719	0.250218	0.0699843	3.57535	0.000349756	0.0162841	KLHDC8A	1	205336061	205357090	up
ENSG00000248727	69.0425	0.742006	0.207893	3.56917	0.000358116	0.0165716	LINC01948	5	56451627	56481946	up
ENSG00000196604	223.859	0.369429	0.10356	3.5673	0.000360674	0.0166392	POTEF	2	130073535	130129222	up
ENSG00000204956	56.0156	0.903191	0.253912	3.5571	0.000374971	0.0171425	PCDHGA1	5	141330514	141512975	up
ENSG00000170091	16342.3	0.135136	0.0381667	3.54069	0.000399088	0.0180817	NSG2	5	174045706	174243501	up
ENSG00000114353	4791.91	0.175366	0.0495599	3.53847	0.000402451	0.0181798	GNAI2	3	50226292	50259362	up
ENSG00000120549	215.971	0.495939	0.140556	3.52842	0.000418046	0.0188282	KIAA1217	10	23694746	24547848	up
ENSG00000126822	308.055	0.438942	0.124528	3.52485	0.000423723	0.0189801	PLEKHG3	14	64704102	64750249	up
ENSG00000065320	384.66	0.362395	0.103064	3.5162	0.000437769	0.0194282	NTN1	17	9021510	9244000	up
ENSG00000181449	1784.64	0.204924	0.0583315	3.51309	0.000442925	0.0195428	SOX2	3	181711925	181714436	up
ENSG00000235597	35.6092	0.94196	0.268553	3.50753	0.00045228	0.0198977	LINC01102	2	104430130	104532747	up
ENSG00000197956	1128.55	0.242025	0.0692304	3.49594	0.000472401	0.0206037	S100A6	1	153534599	153536244	up
ENSG00000134443	43.9143	0.814353	0.233126	3.49319	0.000477288	0.0207573	GRP	18	59220158	59230774	up
ENSG00000006128	759.951	0.768612	0.220538	3.48516	0.000491837	0.0212681	TAC1	7	97732084	97740472	up
ENSG00000140848	474.91	0.275114	0.0790123	3.48192	0.000497831	0.0213473	CPNE2	16	57092583	57148369	up
ENSG00000144642	1468.02	0.161565	0.0465333	3.47203	0.000516536	0.0219904	RBMS3	3	28574791	30010391	up
ENSG00000182667	2921.79	0.181116	0.0521698	3.47167	0.000517233	0.0219904	NTM	11	131370478	132336822	up
ENSG00000203772	207.92	0.403338	0.116242	3.46982	0.00052081	0.0220806	SPRN	10	133420666	133424625	up
ENSG00000183379	149.799	0.508785	0.146733	3.46741	0.000525501	0.0221557	SYNDIG1L	14	74405894	74426210	up
ENSG00000259280	42.6673	0.844527	0.244592	3.4528	0.00055479	0.0232613		15	36865628	36887052	up
ENSG00000047617	133.747	0.457096	0.132752	3.44323	0.0005748	0.0238185	ANO2	12	5531869	5946232	up
ENSG00000115129	120.135	0.501496	0.145669	3.44271	0.000575924	0.0238185	TP53I3	2	24077433	24085861	up
ENSG00000169436	79.0311	0.666238	0.193617	3.44102	0.000579529	0.0239024	COL22A1	8	138588235	138914041	up
ENSG00000143355	2014.32	0.54514	0.159989	3.40737	0.000655932	0.0265486	LHX9	1	197911902	197935478	up
ENSG00000134138	2082.3	0.225993	0.0663553	3.40581	0.000659691	0.0266298	MEIS2	15	36889204	37101299	up
ENSG00000135824	634.312	0.36137	0.106199	3.40276	0.000667082	0.0268461	RGS8	1	182641816	182684587	up
ENSG00000129038	353.686	0.414763	0.121938	3.40142	0.000670356	0.0268461	LOXL1	15	73925989	73952137	up
ENSG00000170542	720.164	0.290238	0.0853548	3.40037	0.000672951	0.0268791	SERPINB9	6	2887270	2903309	up
ENSG00000089472	107.135	0.73517	0.216484	3.39595	0.000683912	0.0272452	HEPH	X	66162671	66268867	up
ENSG00000116574	1237.1	0.185021	0.0545109	3.3942	0.000688294	0.0272766	RHOU	1	228735479	228746664	up
ENSG00000172748	289.744	0.321936	0.0950671	3.38641	0.000708137	0.027877	ZNF596	8	232137	264703	up
ENSG00000174951	73.1022	0.633101	0.186971	3.38609	0.000708955	0.027877	FUT1	19	48748011	48755390	up
ENSG00000118946	3231.49	0.215517	0.0637205	3.38223	0.000719001	0.028199	PCDH17	13	57631744	57729311	up
ENSG00000235162	439.706	0.314411	0.0930774	3.37796	0.00073027	0.0285671	C12orf75	12	105235290	105396097	up
ENSG00000101282	266.014	0.3761	0.111407	3.3759	0.000735744	0.0286337	RSPO4	20	958452	1002311	up
ENSG00000102271	250.259	0.366444	0.108599	3.37428	0.000740086	0.028729	KLHL4	X	87517409	87670050	up
ENSG00000244242	546.826	0.272192	0.0809968	3.36053	0.000777925	0.029892	IFITM10	11	1732406	1750595	up
ENSG00000120738	353.576	0.412245	0.122896	3.35443	0.000795277	0.0304048	EGR1	5	138465479	138469303	up
ENSG00000158286	278.714	0.462976	0.138247	3.34891	0.00081129	0.030898	RNF207	1	6205475	6221299	up
ENSG00000144579	361.192	0.329002	0.0982511	3.34859	0.000812247	0.030898	CTDSP1	2	218397136	218405941	up
ENSG00000144366	114.473	0.646165	0.193008	3.34787	0.000814365	0.0309002	GULP1	2	188291669	188595931	up
ENSG00000086289	282.37	0.318477	0.0951478	3.34718	0.000816377	0.0309002	EPDR1	7	37920640	37951936	up
ENSG00000164438	389.706	0.353961	0.105798	3.34564	0.000820922	0.0309949	TLX3	5	171309248	171312139	up
ENSG00000105321	407.616	0.284486	0.0851258	3.34195	0.000831918	0.0313321	CCDC9	19	47255980	47273701	up
ENSG00000146950	1015.46	0.319182	0.0956217	3.33796	0.000843949	0.0316283	SHROOM2	X	9786429	9949443	up
ENSG00000138759	1048.99	0.510459	0.153287	3.33008	0.000868214	0.0320627	FRAS1	4	78057323	78544269	up
ENSG00000148600	525.179	0.325645	0.0978809	3.32695	0.000878015	0.0323459	CDHR1	10	84194537	84219621	up
ENSG00000163297	314.691	0.379119	0.114043	3.32436	0.000886226	0.0325693	ANTXR2	4	79901146	80125454	up
ENSG00000197372	294.883	0.471256	0.141926	3.32043	0.000898795	0.0329515	ZNF675	19	23525631	23687220	up
ENSG00000169618	53.6486	0.84756	0.255829	3.31299	0.000923042	0.0336777	PROKR1	2	68643579	68658251	up
ENSG00000101938	207.898	0.352599	0.106505	3.31063	0.000930871	0.0337009	CHRDL1	X	110673856	110795819	up
ENSG00000166501	3583.29	0.16259	0.049112	3.3106	0.000930962	0.0337009	PRKCB	16	23835983	24220611	up
ENSG00000106244	4215.09	0.11646	0.0351798	3.31042	0.000931562	0.0337009	PDAP1	7	99392048	99408597	up
ENSG00000162595	42.7788	0.878565	0.265543	3.30856	0.000937757	0.0338082	DIRAS3	1	68045886	68051717	up
ENSG00000135144	1258.42	0.258751	0.0783415	3.30286	0.000957035	0.0343401	DTX1	12	113056730	113098028	up
ENSG00000152583	1287.71	0.211867	0.0641888	3.30068	0.000964494	0.0343923	SPARCL1	4	87473335	87531061	up
ENSG00000171094	738.645	0.618097	0.187276	3.30045	0.000965288	0.0343923	ALK	2	29192774	29921586	up
ENSG00000183853	1113.6	0.524871	0.159587	3.28893	0.00100567	0.0356847	KIRREL1	1	157993273	158100262	up
ENSG00000122547	109.287	0.478485	0.145491	3.28877	0.00100626	0.0356847	EEPD1	7	36153254	36301538	up
ENSG00000221963	68.8155	0.643238	0.196056	3.28088	0.00103483	0.0365272	APOL6	22	35648446	35668404	up
ENSG00000106853	435.941	0.247158	0.0753673	3.27939	0.00104033	0.0365518	PTGR1	9	111549722	111599893	up
ENSG00000178028	1552.82	0.137446	0.0419132	3.27929	0.00104068	0.0365518	DMAP1	1	44213455	44220681	up
ENSG00000133878	151.427	0.594895	0.181652	3.27491	0.00105696	0.0369644	DUSP26	8	33591330	33600023	up
ENSG00000076043	930.053	0.188173	0.0575209	3.27139	0.0010702	0.0371163	REXO2	11	114439435	114450279	up
ENSG00000120327	455.76	0.34179	0.104486	3.27117	0.00107102	0.0371163	PCDHB14	5	141223343	141227759	up
ENSG00000138670	946.287	0.212814	0.0650576	3.27116	0.00107109	0.0371163	RASGEF1B	4	81426393	82044244	up
ENSG00000261292	104.702	0.465769	0.142748	3.26287	0.00110291	0.0377797		3	97759523	97761532	up
ENSG00000069535	72.4961	0.661357	0.203031	3.25742	0.00112429	0.0382874	MAOB	X	43766610	43882450	up
ENSG00000103546	35.8179	1.28615	0.394872	3.25713	0.00112547	0.0382874	SLC6A2	16	55655988	55707645	up
ENSG00000092068	292.447	0.398356	0.12272	3.24605	0.00117016	0.0394683	SLC7A8	14	23125295	23183674	up
ENSG00000143409	565.314	0.258133	0.0796147	3.24228	0.00118576	0.0399057	MINDY1	1	150996549	151008376	up
ENSG00000137486	3224.78	0.1199	0.0369948	3.24099	0.00119114	0.0399982	ARRB1	11	75260122	75351705	up
ENSG00000103257	3171.93	0.154581	0.0477072	3.24019	0.00119449	0.0400219	SLC7A5	16	87830023	87869507	up
ENSG00000076864	2576.55	0.126452	0.0391426	3.23055	0.00123551	0.0413053	RAP1GAP	1	21596221	21669357	up
ENSG00000130762	58.9439	0.693193	0.215883	3.21097	0.00132286	0.0436771	ARHGEF16	1	3454665	3481113	up
ENSG00000118557	234.772	0.474801	0.147877	3.21079	0.00132372	0.0436771	PMFBP1	16	72112157	72176878	up
ENSG00000168490	307.515	0.294545	0.0919989	3.20162	0.00136657	0.0446525	PHYHIP	8	22219703	22232101	up
ENSG00000161249	79.1447	0.641729	0.200549	3.19986	0.00137494	0.0447831	DMKN	19	35497220	35513658	up
ENSG00000167178	3797.77	0.6377	0.199349	3.19891	0.0013795	0.0448354	ISLR2	15	74100311	74138540	up
ENSG00000145730	1654.21	0.1707	0.0533988	3.1967	0.00139009	0.0450827	PAM	5	102753981	103029730	up
ENSG00000114279	1352.67	0.198445	0.0622181	3.1895	0.0014252	0.045927	FGF12	3	192139390	192767764	up
ENSG00000108551	244.243	0.318934	0.100015	3.18887	0.00142831	0.04593	RASD1	17	17494437	17496395	up
ENSG00000106066	46.1954	0.825837	0.259171	3.18645	0.0014403	0.0462109	CPVL	7	28995235	29195451	up
ENSG00000274588	231.175	0.314818	0.0988683	3.18421	0.00145148	0.0462828	DGKK	X	50365409	50470825	up
ENSG00000185869	145.952	0.438925	0.138211	3.17575	0.00149449	0.0473556	ZNF829	19	36888124	36916291	up
ENSG00000262655	475.735	0.975851	0.307361	3.17494	0.00149867	0.0473893	SPON1	11	13962723	14268133	up
ENSG00000268089	322.247	0.382592	0.120534	3.17415	0.00150277	0.0473964	GABRQ	X	152637895	152657542	up
ENSG00000165983	215.184	0.469737	0.148038	3.17309	0.00150827	0.0473964	PTER	10	16436943	16513745	up
ENSG00000119699	232.462	0.313969	0.0990319	3.17038	0.00152238	0.047741	TGFB3	14	75958097	75983011	up
ENSG00000137872	4005.14	0.364633	0.115047	3.16942	0.00152746	0.0478016	SEMA6D	15	47184101	47774228	up
ENSG00000256087	505.951	0.281909	0.0889955	3.16768	0.0015366	0.0479887	ZNF432	19	52031378	52095738	up
ENSG00000105220	8856.68	0.111888	0.0353465	3.16547	0.00154831	0.048255	GPI	19	34359480	34402413	up
ENSG00000172936	52.3964	0.642146	0.203051	3.16248	0.00156431	0.0485544	MYD88	3	38138552	38143024	up
ENSG00000116106	802.656	0.238707	0.075679	3.1542	0.0016094	0.0496493	EPHA4	2	221418027	221574202	up
ENSG00000145819	729.012	0.203611	0.0645742	3.15314	0.00161525	0.0497288	ARHGAP26	5	142770377	143229011	up
ENSG00000180875	149.575	0.593138	0.188147	3.15252	0.00161868	0.0497333	GREM2	1	240489573	240612155	up

## Sheet: p.L1533fs_down-DEGs
gene_id	baseMean	log2FoldChange	lfcSE	stat	pvalue	padj	hgnc_symbol	chromosome_name	start_position	end_position	sig
ENSG00000177575	42.4748	-2.33659	0.319832	-7.30568	2.75858681881882e-13	8.37396614720642e-10	CD163	12	7470811	7503893	down
ENSG00000204852	415.896	-0.530908	0.0758687	-6.99773	2.60145810916622e-12	4.93561639761561e-09	TCTN1	12	110614027	110663431	down
ENSG00000253953	1775.83	-1.0558	0.160069	-6.59589	4.22706578803644e-11	5.83258223007428e-08	PCDHGB4	5	141387698	141512975	down
ENSG00000099381	1072.58	-0.331218	0.0506103	-6.54448	5.97045148833757e-11	7.55162605749897e-08	SETD1A	16	30957294	30984664	down
ENSG00000145022	519.704	-0.766629	0.124083	-6.17835	6.47736749266435e-10	7.02239170026139e-07	TCTA	3	49412212	49416476	down
ENSG00000149599	496.269	-0.484967	0.0838924	-5.78082	7.43376407761513e-09	5.64148355850212e-06	DUSP15	20	31847637	31870664	down
ENSG00000214013	293.377	-0.502465	0.0881088	-5.70279	1.17864011650447e-08	7.77799986448035e-06	GANC	15	42273201	42353666	down
ENSG00000204304	2064.56	-0.25998	0.0458704	-5.66772	1.44710259453366e-08	9.15171799159663e-06	PBX2	6	32184733	32190202	down
ENSG00000101294	2059	-0.278786	0.0513898	-5.42493	5.79763439307066e-08	3.25912943770468e-05	HM13	20	31514428	31577923	down
ENSG00000143486	442.662	-0.377198	0.0705351	-5.34767	8.90939561978554e-08	4.66299333507258e-05	EIF2D	1	206571292	206612465	down
ENSG00000145029	1358.2	-0.263687	0.0501284	-5.26023	1.43873968931021e-07	7.27906366811681e-05	NICN1	3	49422333	49429326	down
ENSG00000012174	1588.34	-0.246381	0.0472873	-5.21031	1.8852536424888e-07	8.56976895013221e-05	MBTPS2	X	21839617	21885423	down
ENSG00000107521	376.763	-0.4334	0.0839064	-5.16528	2.40084309319749e-07	9.38390993563846e-05	HPS1	10	98410939	98446963	down
ENSG00000255052	281.916	-0.533696	0.10334	-5.16447	2.41120363348201e-07	9.38390993563846e-05	FAM66D	8	12115767	12202753	down
ENSG00000131584	13830.1	-0.168619	0.0329958	-5.11032	3.21617814237303e-07	0.000117047	ACAP3	1	1292390	1309609	down
ENSG00000244879	2687.35	-0.283895	0.0559046	-5.07821	3.81014654214537e-07	0.0001232	GABPB1-AS1	15	50354944	50372202	down
ENSG00000177685	285.887	-0.450299	0.0886771	-5.07796	3.81499112743258e-07	0.0001232	CRACR2B	11	826144	831991	down
ENSG00000162572	365.929	-0.397285	0.0785332	-5.05882	4.21859845572039e-07	0.000130673	SCNN1D	1	1280436	1292029	down
ENSG00000185522	473.499	-0.418781	0.0837815	-4.99849	5.7781891899441e-07	0.000168656	LMNTD2	11	554850	560738	down
ENSG00000213096	557.274	-0.400447	0.0803681	-4.98266	6.27155574506825e-07	0.000179603	ZNF254	19	24033405	24129968	down
ENSG00000172534	3765.63	-0.179481	0.0363191	-4.94178	7.7412025669133e-07	0.000209364	HCFC1	X	153947557	153971818	down
ENSG00000196704	1361.82	-0.248096	0.050818	-4.88206	1.04984136432882e-06	0.000265575	AMZ2	17	68205481	68257712	down
ENSG00000197444	1379.02	-0.217017	0.0445065	-4.87608	1.08215051148351e-06	0.00026926	OGDHL	10	49734641	49762379	down
ENSG00000122012	4897.3	-0.250319	0.0518	-4.83241	1.34887392634388e-06	0.000324972	SV2C	5	76083383	76353939	down
ENSG00000171552	1500.46	-0.343803	0.0714776	-4.80994	1.50975111784594e-06	0.000358047	BCL2L1	20	31664452	31723989	down
ENSG00000169169	3296.98	-0.24203	0.0508436	-4.76028	1.93320243958294e-06	0.000425249	CPT1C	19	49690898	49713731	down
ENSG00000131374	1652.12	-0.202989	0.0429322	-4.72813	2.26600849051855e-06	0.000484415	TBC1D5	3	17157162	18444817	down
ENSG00000225377	343.13	-0.397643	0.0841914	-4.72309	2.32291348791427e-06	0.000489683	NRSN2-AS1	20	316860	348490	down
ENSG00000005448	582.203	-0.319217	0.0676803	-4.71654	2.39889172527268e-06	0.000492032	WDR54	2	74421678	74425755	down
ENSG00000198933	3755.56	-0.161827	0.034395	-4.70495	2.53928447267265e-06	0.000507122	TBKBP1	17	47694161	47712052	down
ENSG00000242498	406.147	-0.419158	0.089242	-4.69686	2.64186182163633e-06	0.000520756	ARPIN	15	89895006	89912952	down
ENSG00000260852	151.437	-0.573589	0.12297	-4.66446	3.09423342588931e-06	0.000572042	FBXL19-AS1	16	30919319	30923269	down
ENSG00000050426	1185.05	-0.374382	0.0806371	-4.6428	3.43718963533368e-06	0.000621067	LETMD1	12	51047962	51060424	down
ENSG00000172731	922.057	-0.326933	0.0709715	-4.60654	4.09428670718669e-06	0.000722594	LRRC20	10	70298970	70382650	down
ENSG00000161958	374.35	-0.439309	0.0959952	-4.57637	4.73118448909932e-06	0.000797888	FGF11	17	7438273	7444937	down
ENSG00000109670	2426.35	-0.255741	0.0571481	-4.47506	7.63893663176324e-06	0.00112567	FBXW7	4	152320544	152536092	down
ENSG00000088356	1280.48	-0.305761	0.0686203	-4.45583	8.35674639326145e-06	0.00120799	PDRG1	20	31944337	31952046	down
ENSG00000163462	2601.69	-0.181783	0.0408619	-4.44872	8.63818059851475e-06	0.00123689	TRIM46	1	155173787	155184971	down
ENSG00000142875	8067.35	-0.176555	0.0397308	-4.44379	8.83882241750536e-06	0.00125379	PRKACB	1	84078062	84238498	down
ENSG00000160323	999.53	-0.236894	0.0538127	-4.40219	1.07165384766546e-05	0.00146537	ADAMTS13	9	133414358	133459402	down
ENSG00000125826	1547.32	-0.202413	0.0460949	-4.39122	1.12716172758149e-05	0.00150071	RBCK1	20	407498	432139	down
ENSG00000181638	1096	-0.224113	0.0510862	-4.38697	1.14941660026339e-05	0.00151703	ZFP41	8	143246821	143262705	down
ENSG00000162430	1746.81	-0.201059	0.0459042	-4.37997	1.18696449950098e-05	0.00153981	SELENON	1	25800193	25818221	down
ENSG00000006047	266.776	-0.507101	0.115845	-4.37741	1.20096945367732e-05	0.00154477	YBX2	17	7288263	7294639	down
ENSG00000173992	507.551	-0.311788	0.0713851	-4.36768	1.25571998540225e-05	0.00158429	CCS	11	66593153	66606019	down
ENSG00000130675	174.391	-0.613975	0.140613	-4.36642	1.26300744004839e-05	0.00158429	MNX1	7	156994051	157010663	down
ENSG00000135119	952.951	-0.236564	0.054513	-4.33958	1.42752935421238e-05	0.00174631	RNFT2	12	116738178	116853631	down
ENSG00000198707	1500.27	-0.207966	0.0479411	-4.33795	1.43819561053416e-05	0.00174631	CEP290	12	88049016	88142099	down
ENSG00000100918	294.124	-0.533632	0.123091	-4.33526	1.4558873411214e-05	0.00175377	REC8	14	24171853	24180257	down
ENSG00000088881	1187.91	-0.245041	0.0565704	-4.33161	1.48023361556698e-05	0.00176905	EBF4	20	2692780	2760108	down
ENSG00000254122	221.946	-0.680787	0.158483	-4.29566	1.7417266431337e-05	0.00203353	PCDHGB7	5	141417645	141512975	down
ENSG00000259495	217.01	-0.480316	0.112085	-4.28527	1.82517403819687e-05	0.00211469	ARNT2-DT	15	80344853	80404214	down
ENSG00000143590	1336.16	-0.233028	0.0544938	-4.27622	1.90090605563312e-05	0.00216932	EFNA3	1	155078837	155087538	down
ENSG00000100099	945.388	-0.247817	0.0580523	-4.26886	1.96473728728197e-05	0.00220895	HPS4	22	26443107	26483931	down
ENSG00000145214	2180.76	-0.169844	0.0398547	-4.26159	2.02976704402938e-05	0.00224874	DGKQ	4	958887	986895	down
ENSG00000008300	5462.43	-0.173266	0.0410387	-4.22203	2.42114062656081e-05	0.00261448	CELSR3	3	48636463	48662886	down
ENSG00000103150	777.654	-0.293004	0.0695462	-4.21308	2.51909608225177e-05	0.00267935	MLYCD	16	83899115	83951445	down
ENSG00000272047	1761.94	-0.204476	0.048539	-4.21261	2.52435839356347e-05	0.00267935	GTF2H5	6	158168350	158199344	down
ENSG00000132510	3013.5	-0.182275	0.0435269	-4.18764	2.81875463220213e-05	0.00294723	KDM6B	17	7834217	7854796	down
ENSG00000161558	277.706	-0.4055	0.0968628	-4.18633	2.83499948955473e-05	0.00294723	TMEM143	19	48332356	48364059	down
ENSG00000110013	1320.73	-0.226437	0.0541134	-4.18449	2.85811697426314e-05	0.00295105	SIAE	11	124633113	124695707	down
ENSG00000129636	3674.26	-0.159877	0.038256	-4.17914	2.92613390601342e-05	0.00300087	ITFG1	16	47154387	47464149	down
ENSG00000126768	785.832	-0.258793	0.0623774	-4.14882	3.34193968768324e-05	0.00325154	TIMM17B	X	48893447	48898143	down
ENSG00000083290	1984.49	-0.212616	0.0512843	-4.14583	3.385794883946e-05	0.00327322	ULK2	17	19770829	19867936	down
ENSG00000005206	3232.46	-0.138837	0.0335383	-4.13965	3.4783269759259e-05	0.00333309	SPPL2B	19	2328615	2355095	down
ENSG00000143624	2618.45	-0.161897	0.0391409	-4.13626	3.53014892397961e-05	0.00333861	INTS3	1	153728050	153774808	down
ENSG00000196295	1069.56	-0.249315	0.0605673	-4.11633	3.84959138309524e-05	0.00358461	GARS1-DT	7	30516309	30595286	down
ENSG00000158321	8853.07	-0.234375	0.0572172	-4.09623	4.1993341054428e-05	0.00384046	AUTS2	7	69598296	70793506	down
ENSG00000095713	6674.38	-0.416795	0.101761	-4.0958	4.20704168195457e-05	0.00384046	CRTAC1	10	97865000	98030828	down
ENSG00000165118	74.4509	-1.06973	0.261333	-4.09337	4.25145119276731e-05	0.00384098	QNG1	9	83938311	83956986	down
ENSG00000146063	1643.46	-0.175791	0.0429824	-4.08985	4.31654060123497e-05	0.003873	TRIM41	5	181222499	181235808	down
ENSG00000101752	4015.63	-0.176713	0.0433156	-4.07967	4.50988245376815e-05	0.0039567	MIB1	18	21704957	21870953	down
ENSG00000132635	1099.42	-0.205592	0.0504387	-4.07607	4.58028870788445e-05	0.00398718	PCED1A	20	2835314	2841190	down
ENSG00000099622	10765	-0.117207	0.0288212	-4.06671	4.76814708531779e-05	0.00409069	CIRBP	19	1259384	1274880	down
ENSG00000113522	1539.95	-0.212649	0.0523566	-4.06155	4.8746976824732e-05	0.00415664	RAD50	5	132556019	132646349	down
ENSG00000101751	417.443	-0.376404	0.0929104	-4.05126	5.09425310143583e-05	0.00429559	POLI	18	54269517	54321266	down
ENSG00000164187	1598.59	-0.218158	0.0539442	-4.04413	5.2517653911895e-05	0.00440394	LMBRD2	5	36098407	36151887	down
ENSG00000101417	470.124	-0.392998	0.0972345	-4.04175	5.30527487710177e-05	0.00442437	PXMP4	20	33702758	33720319	down
ENSG00000179935	115.703	-0.582313	0.144745	-4.02301	5.74579570582927e-05	0.00466362	LINC00652	20	18786065	18794579	down
ENSG00000180011	1179.99	-0.274562	0.0682832	-4.02092	5.7970075333524e-05	0.00468016	PTGR3	18	75195113	75209139	down
ENSG00000105290	24257.5	-0.160522	0.0399959	-4.01347	5.98332433417616e-05	0.00477973	APLP1	19	35867899	35879792	down
ENSG00000122970	754.167	-0.249948	0.0623226	-4.01055	6.05783141797539e-05	0.00481391	IFT81	12	110124335	110218793	down
ENSG00000076928	2279.99	-0.166099	0.041507	-4.00171	6.28855020481273e-05	0.00497123	ARHGEF1	19	41883173	41930150	down
ENSG00000131044	155.918	-0.599246	0.149863	-3.99863	6.37094942068931e-05	0.00501027	TTLL9	20	31870634	31945000	down
ENSG00000099999	505.874	-0.303211	0.0764631	-3.96545	7.32563167075119e-05	0.00564408	RNF215	22	30368811	30421771	down
ENSG00000143630	2474.57	-0.178487	0.0450511	-3.96188	7.43630438142818e-05	0.00570042	HCN3	1	155277463	155289848	down
ENSG00000139971	1086.89	-0.269903	0.068177	-3.95886	7.53080376321597e-05	0.00571513	ARMH4	14	57999735	58298139	down
ENSG00000188157	14944.7	-0.131572	0.0332474	-3.95737	7.57799131452055e-05	0.00572102	AGRN	1	1020120	1056118	down
ENSG00000204301	89.7009	-0.67003	0.16936	-3.95624	7.6139538069931e-05	0.00572102	NOTCH4	6	32194843	32224067	down
ENSG00000224914	895.874	-0.232699	0.0590618	-3.93992	8.15083800704428e-05	0.00600551	LINC00863	10	87341685	87357882	down
ENSG00000107807	1017.72	-0.221581	0.0563297	-3.93364	8.36681523411235e-05	0.00611208	TLX1	10	101131300	101137789	down
ENSG00000101444	2000.81	-0.229399	0.0583211	-3.93338	8.37601710992998e-05	0.00611208	AHCY	20	34280268	34311802	down
ENSG00000119509	303.25	-0.350344	0.0893424	-3.92136	8.80509924833951e-05	0.00637605	INVS	9	100099243	100302175	down
ENSG00000149809	1296.6	-0.224796	0.0575086	-3.90892	9.27113000375103e-05	0.00654499	TM7SF2	11	65111845	65116384	down
ENSG00000103051	1918.54	-0.162825	0.0418185	-3.89361	9.87635924575557e-05	0.0068763	COG4	16	70480568	70523560	down
ENSG00000225138	1180.07	-0.184405	0.0474713	-3.88456	0.000102517	0.00704073	SLC9A3-AS1	5	473236	480884	down
ENSG00000175182	1459.15	-0.173488	0.0448174	-3.871	0.000108389	0.00731171	FAM131A	3	184335926	184348421	down
ENSG00000177853	1297.5	-0.223914	0.0579682	-3.86271	0.000112136	0.00749989	ZNF518A	10	96129715	96205288	down
ENSG00000197183	4597.37	-0.22988	0.0598596	-3.84031	0.000122877	0.00800443	NOL4L	20	32443059	32585333	down
ENSG00000197982	1192.76	-0.202672	0.0529265	-3.8293	0.000128506	0.0082298	C1orf122	1	37806979	37809454	down
ENSG00000006757	255.815	-0.396918	0.103989	-3.81694	0.000135115	0.00850501	PNPLA4	X	7898247	7927739	down
ENSG00000230316	50.4572	-1.24384	0.325951	-3.81605	0.000135605	0.00850501	FEZF1-AS1	7	122303658	122310119	down
ENSG00000248874	69.4313	-0.907723	0.239056	-3.79711	0.000146392	0.00909338	LINC02899	5	23951348	24178263	down
ENSG00000091039	5283.92	-0.144907	0.0381837	-3.79499	0.000147651	0.00910993	OSBPL8	12	76351797	76559809	down
ENSG00000128829	974.164	-0.20779	0.054914	-3.78392	0.00015438	0.00944829	EIF2AK4	15	39934115	40035591	down
ENSG00000169189	219.369	-0.555691	0.14719	-3.77533	0.000159798	0.00969486	NSMCE1	16	27224994	27268772	down
ENSG00000239268	664.595	-0.313165	0.0832591	-3.76134	0.000169009	0.0100993	LINC03051	3	117672154	117997592	down
ENSG00000198879	1074.98	-0.219777	0.0584831	-3.75795	0.000171309	0.0101966	SFMBT2	10	7158624	7411488	down
ENSG00000171148	1235.92	-0.193175	0.0517293	-3.73435	0.000188204	0.0109868	TADA3	3	9779967	9793011	down
ENSG00000107829	544.785	-0.243824	0.0653587	-3.73056	0.000191058	0.0110813	FBXW4	10	101610664	101695295	down
ENSG00000094631	3062.26	-0.144231	0.0386652	-3.73026	0.000191283	0.0110813	HDAC6	X	48801377	48824982	down
ENSG00000138459	1907.3	-0.182591	0.0489629	-3.72917	0.000192115	0.0110872	SLC35A5	3	112561709	112585579	down
ENSG00000135924	5545.43	-0.126283	0.0339232	-3.72261	0.000197173	0.0112787	DNAJB2	2	219279342	219286898	down
ENSG00000166341	5272.08	-0.131494	0.035329	-3.72198	0.000197663	0.0112787	DCHS1	11	6621330	6655809	down
ENSG00000245532	2550.26	-0.255297	0.0686878	-3.71677	0.000201783	0.0114706	NEAT1	11	65422774	65445540	down
ENSG00000112852	663.882	-0.290137	0.0784244	-3.69958	0.000215957	0.0120507	PCDHB2	5	141094606	141098703	down
ENSG00000103260	552.421	-0.277209	0.0754843	-3.67241	0.000240271	0.0130631	METRN	16	715118	719655	down
ENSG00000184949	375.614	-0.294589	0.0802686	-3.67005	0.000242507	0.0130631	FAM227A	22	38578118	38656629	down
ENSG00000179240	2516.08	-0.152398	0.0415533	-3.66754	0.000244895	0.0131343	GVQW3	11	76381303	76414619	down
ENSG00000167889	3349.32	-0.120959	0.0331592	-3.64783	0.000264461	0.0140349	MGAT5B	17	76868404	76950393	down
ENSG00000108840	6263.8	-0.123885	0.0340042	-3.64323	0.000269234	0.0141823	HDAC5	17	44076746	44123702	down
ENSG00000196557	4610.35	-0.122728	0.0336937	-3.64246	0.000270041	0.0141823	CACNA1H	16	1153103	1224169	down
ENSG00000107185	1161.58	-0.19967	0.0549024	-3.63682	0.000276029	0.0143972	RGP1	9	35749287	35758585	down
ENSG00000077454	1509.05	-0.176838	0.0487145	-3.63009	0.000283324	0.0146768	LRCH4	7	100574011	100586129	down
ENSG00000064300	8616.9	-0.212425	0.0585417	-3.62861	0.00028495	0.0147108	NGFR	17	49495293	49515008	down
ENSG00000011376	799.835	-0.213336	0.0590435	-3.61321	0.00030243	0.0154555	LARS2	3	45388561	45554726	down
ENSG00000110315	1208.64	-0.188025	0.0522071	-3.60151	0.000316376	0.0157705	RNF141	11	10511673	10541230	down
ENSG00000204310	3870.79	-0.129827	0.0361025	-3.59607	0.000323059	0.0157906	AGPAT1	6	32168212	32178096	down
ENSG00000124596	455.606	-0.274216	0.0762789	-3.59492	0.000324494	0.0157906	OARD1	6	41033627	41097787	down
ENSG00000116819	219.747	-0.367146	0.102132	-3.59484	0.000324592	0.0157906	TFAP2E	1	35573314	35595328	down
ENSG00000132932	16728.6	-0.176258	0.0490579	-3.59286	0.000327065	0.0157981	ATP8A2	13	25371974	26025851	down
ENSG00000214548	3485.96	-3.10998	0.865725	-3.59234	0.000327719	0.0157981	MEG3	14	100779410	100861031	down
ENSG00000213420	7356.33	-0.14046	0.0392013	-3.58303	0.000339626	0.0160149	GPC2	7	100169606	100177381	down
ENSG00000260903	3648.94	-0.444536	0.124489	-3.57089	0.000355765	0.0165132	XKR7	20	31968151	32003387	down
ENSG00000278175	260.946	-0.36338	0.102047	-3.56091	0.000369574	0.0169982	GLIDR	9	39709535	39810128	down
ENSG00000264247	400.626	-0.315452	0.0886078	-3.5601	0.000370718	0.0169993	ZNF407-AS1	18	74590317	74598885	down
ENSG00000187902	1890.9	-0.165019	0.0465599	-3.54423	0.000393766	0.0179477	SHISA7	19	55428740	55443300	down
ENSG00000141570	918.534	-0.270974	0.0764903	-3.54259	0.000396213	0.0180052	CBX8	17	79792132	79801683	down
ENSG00000107331	5013.06	-0.112868	0.0320217	-3.52473	0.000423919	0.0189801	ABCA2	9	137007234	137028915	down
ENSG00000215440	855.714	-0.219601	0.0623841	-3.52014	0.000431312	0.0192543	NPEPL1	20	58689131	58719238	down
ENSG00000248092	504.347	-0.244664	0.0695411	-3.51827	0.000434371	0.019334	NNT-AS1	5	43571594	43603230	down
ENSG00000136874	644.825	-0.244167	0.0694748	-3.51447	0.000440627	0.0194981	STX17	9	99906654	99974534	down
ENSG00000099889	4014.51	-0.118211	0.0337388	-3.5037	0.000458843	0.0201281	ARVCF	22	19969896	20016823	down
ENSG00000100360	1057.15	-0.190941	0.0545952	-3.49739	0.000469834	0.0205508	IFT27	22	36758202	36776256	down
ENSG00000127125	526.092	-0.258112	0.0739159	-3.49196	0.000479481	0.0207931	PPCS	1	42456117	42473385	down
ENSG00000185567	4319.3	-0.165161	0.0474004	-3.48438	0.000493283	0.02127	AHNAK2	14	104937244	104978374	down
ENSG00000030419	371.157	-0.356456	0.102523	-3.47686	0.000507325	0.0216906	IKZF2	2	212999691	213152427	down
ENSG00000006118	12198.5	-0.106376	0.0306734	-3.46803	0.000524298	0.0221557	TMEM132A	11	60924460	60937159	down
ENSG00000179918	1172.97	-0.179991	0.0520113	-3.46061	0.000538958	0.0226601	SEPHS2	16	30443631	30445874	down
ENSG00000144320	1973.89	-0.153543	0.0445051	-3.45001	0.000560557	0.0234384	LNPK	2	175923882	176002839	down
ENSG00000260807	1860.81	-0.153335	0.0444973	-3.44593	0.000569095	0.02373	CEROX1	16	974131	981675	down
ENSG00000171456	3430	-0.21441	0.0622765	-3.44287	0.000575575	0.0238185	ASXL1	20	32358330	32439319	down
ENSG00000137038	1051.76	-0.189682	0.0551527	-3.43922	0.000583391	0.0239965	DMAC1	9	7796500	7888380	down
ENSG00000048052	1749.9	-0.19542	0.0570502	-3.4254	0.000613897	0.0251831	HDAC9	7	18086949	19002416	down
ENSG00000145721	561.95	-0.363364	0.106182	-3.42208	0.000621441	0.0254238	LIX1	5	97091867	97142753	down
ENSG00000085982	568.393	-0.237923	0.0695521	-3.42079	0.000624389	0.0254758	USP40	2	233475526	233566782	down
ENSG00000135502	402.575	-0.262671	0.0769136	-3.41514	0.000637481	0.0259402	SLC26A10P	12	57619527	57626036	down
ENSG00000044524	1223.35	-0.209332	0.0613133	-3.41414	0.000639833	0.0259663	EPHA3	3	89107621	89482134	down
ENSG00000105143	1708.07	-0.15637	0.0459637	-3.40204	0.000668847	0.0268461	SLC1A6	19	14950033	15022990	down
ENSG00000112182	4155.4	-0.155957	0.0459457	-3.39438	0.000687833	0.0272766	BACH2	6	89926528	90296843	down
ENSG00000014216	5504.23	-0.124358	0.036697	-3.38877	0.00070208	0.0277505	CAPN1	11	65180566	65212006	down
ENSG00000153885	1310.57	-0.172167	0.0509959	-3.3761	0.000735219	0.0286337	KCTD15	19	33795933	33815763	down
ENSG00000116678	257.436	-0.349595	0.103666	-3.37232	0.000745372	0.0288604	LEPR	1	65420652	65641559	down
ENSG00000167702	7226.81	-0.113614	0.0337273	-3.36861	0.000755471	0.0291769	KIFC2	8	144466043	144474202	down
ENSG00000274828	253.353	-0.380589	0.113162	-3.36322	0.000770391	0.0296776		18	79677285	79679364	down
ENSG00000107816	1213.93	-0.16728	0.0498289	-3.3571	0.000787659	0.0301896	LZTS2	10	100996618	101007836	down
ENSG00000184226	6091.78	-0.136469	0.0408582	-3.34007	0.000837585	0.0314675	PCDH9	13	66302834	67230445	down
ENSG00000059691	531.41	-0.244335	0.0732544	-3.33543	0.000851673	0.0318391	GATB	4	151670504	151761007	down
ENSG00000205560	1321.75	-0.202876	0.060849	-3.33409	0.000855797	0.0318647	CPT1B	22	50568861	50578465	down
ENSG00000163945	431.08	-0.287134	0.0861348	-3.33354	0.000857469	0.0318647	UVSSA	4	1345691	1395989	down
ENSG00000138363	831.736	-0.205449	0.0616395	-3.33307	0.000858933	0.0318647	ATIC	2	215311956	215349773	down
ENSG00000198547	154.311	-0.452765	0.135864	-3.33248	0.000860754	0.0318647	C20orf203	20	32631625	32673941	down
ENSG00000124222	1602.34	-0.15192	0.0457769	-3.31869	0.000904394	0.0330768	STX16	20	58651272	58679526	down
ENSG00000169738	1213.66	-0.172629	0.0521518	-3.31012	0.000932559	0.0337009	DCXR	17	82035136	82037709	down
ENSG00000185634	1473.32	-0.263106	0.0796352	-3.30389	0.000953529	0.0342954	SHC4	15	48823741	48963919	down
ENSG00000188177	459.901	-0.263546	0.0798398	-3.30094	0.000963632	0.0343923	ZC3H6	2	112275597	112340059	down
ENSG00000039523	1873.71	-0.137835	0.0419864	-3.28285	0.00102764	0.036358	RIPOR1	16	67518418	67546788	down
ENSG00000164054	2582.69	-0.146624	0.0447197	-3.27873	0.00104276	0.0365518	SHISA5	3	48467798	48504826	down
ENSG00000108469	500.67	-0.232453	0.0710136	-3.27335	0.0010628	0.0370831	RECQL5	17	75626845	75667189	down
ENSG00000151789	2264.77	-0.241561	0.0738821	-3.26954	0.00107722	0.0372214	ZNF385D	3	21412218	22373321	down
ENSG00000101337	2735.24	-0.216135	0.066123	-3.26868	0.00108052	0.0372214	TM9SF4	20	32109714	32167258	down
ENSG00000005020	1335.77	-0.204731	0.0626391	-3.26843	0.00108148	0.0372214	SKAP2	7	26667068	26995239	down
ENSG00000178209	17266.8	-0.099267	0.0303935	-3.26606	0.00109056	0.0374491	PLEC	8	143915153	143976734	down
ENSG00000164323	999.458	-0.177639	0.0544522	-3.26229	0.00110517	0.0377797	CFAP97	4	185159665	185209504	down
ENSG00000106683	3223.74	-0.119249	0.0366177	-3.25659	0.00112758	0.0382874	LIMK1	7	74082933	74122525	down
ENSG00000169894	221.196	-0.361592	0.111056	-3.25594	0.00113016	0.0382893	MUC3A	7	100949534	100968347	down
ENSG00000128709	120.064	-0.651477	0.200206	-3.25403	0.0011378	0.0384622	HOXD9	2	176122719	176124937	down
ENSG00000138036	386.805	-0.246027	0.0762971	-3.22459	0.00126155	0.0420829	DYNC2LI1	2	43774039	43810010	down
ENSG00000198919	2324.86	-0.143463	0.0446182	-3.21535	0.00130284	0.0433428	DZIP3	3	108589705	108694840	down
ENSG00000253767	32.7075	-0.940084	0.292417	-3.21487	0.00130502	0.0433428	PCDHGA8	5	141390157	141512975	down
ENSG00000139505	2610.72	-0.145864	0.0453844	-3.21398	0.0013091	0.0433831	MTMR6	13	25246222	25287510	down
ENSG00000132535	8697.57	-0.110484	0.0344189	-3.20997	0.00132748	0.0437061	DLG4	17	7187187	7219836	down
ENSG00000237651	295.617	-0.410625	0.127996	-3.20812	0.00133607	0.0438938	C2orf74	2	61145068	61164828	down
ENSG00000177946	325.3	-0.282673	0.0881944	-3.20511	0.00135009	0.0442586	CENPBD1P	16	89969983	89971922	down
ENSG00000155085	519.02	-0.253406	0.0791567	-3.20132	0.00136799	0.0446525	AK9	6	109492855	109691217	down
ENSG00000223768	4770.3	-0.129245	0.0404811	-3.19273	0.00140934	0.0456097	LINC00205	21	45288035	45297806	down
ENSG00000135537	216.391	-0.349758	0.109582	-3.19175	0.00141415	0.0456679	AFG1L	6	108294991	108526796	down
ENSG00000184349	1615.08	-0.173891	0.0545818	-3.18588	0.00144314	0.0462109	EFNA5	5	107376894	107670937	down
ENSG00000064687	2378.6	-0.206756	0.0649215	-3.1847	0.00144903	0.0462828	ABCA7	19	1039997	1065572	down
ENSG00000007516	2055.54	-0.161457	0.0507858	-3.17917	0.00147696	0.0469963	BAIAP3	16	1333638	1349439	down
ENSG00000217702	50.2008	-0.80075	0.251994	-3.17766	0.00148469	0.0471434		2	74123965	74135640	down
ENSG00000141013	915.406	-0.20698	0.0652197	-3.17358	0.00150573	0.0473964	GAS8	16	90019629	90044975	down
ENSG00000141639	953.005	-0.206667	0.0653168	-3.16408	0.00155574	0.0483873	MAPK4	18	50560087	50731826	down
ENSG00000135473	877.387	-0.18322	0.0579496	-3.16171	0.00156845	0.0485835	PAN2	12	56316223	56334053	down
ENSG00000074855	4695.44	-0.123857	0.0392053	-3.15919	0.00158208	0.0489058	ANO8	19	17323223	17334855	down

## Sheet: c.4582-2delAG>- _up-DEGs
gene_id	baseMean	log2FoldChange	lfcSE	stat	pvalue	padj	hgnc_symbol	chromosome_name	start_position	end_position	sig
ENSG00000113209	323.642	1.00992	0.0739142	13.6635	1.67822055946263e-42	6.9927255161409e-39	PCDHB5	5	141135206	141138615	up
ENSG00000167178	4858.88	0.362545	0.0280822	12.9101	3.94668722266619e-38	1.09632393233629e-34	ISLR2	15	74100311	74138540	up
ENSG00000203772	663.708	0.577002	0.0468794	12.3082	8.18052083658795e-35	1.94778201119159e-31	SPRN	10	133420666	133424625	up
ENSG00000272636	2235.02	0.418805	0.0364403	11.4929	1.43226272545795e-30	2.6523914272453e-27	DOC2B	17	142789	181650	up
ENSG00000142686	2075.2	0.386121	0.0345335	11.1811	5.04708495536526e-29	8.41197649510727e-26	C1orf216	1	35713877	35718894	up
ENSG00000145908	340.69	0.78292	0.0721429	10.8524	1.94351891825343e-27	2.69938581754416e-24	ZNF300	5	150894392	150904983	up
ENSG00000103154	1390.58	0.472774	0.048028	9.84371	7.29658346230834e-23	8.10747710441955e-20	NECAB2	16	83968244	84002776	up
ENSG00000064763	821.379	0.452074	0.0470412	9.61017	7.24291852362544e-22	7.54485768957908e-19	FAR2	12	29149016	29341121	up
ENSG00000145335	1924.37	0.321599	0.0336837	9.54763	1.32700878577577e-21	1.30101502544263e-18	SNCA	4	89700345	89838315	up
ENSG00000152128	474.249	0.62129	0.0674375	9.21282	3.17655139600984e-20	2.6471791058648e-17	TMEM163	2	134455759	134719000	up
ENSG00000185352	2075.62	0.352494	0.0394535	8.93442	4.09305676931098e-19	3.24852272257648e-16	HS6ST3	13	96090107	96839562	up
ENSG00000115756	2872.9	0.257904	0.0297657	8.66448	4.53588280636197e-18	2.90767533590904e-15	HPCAL1	2	10302889	10427617	up
ENSG00000197355	210.49	0.75698	0.0878516	8.61658	6.89835801539907e-18	4.25833085343171e-15	UAP1L1	9	137077517	137084539	up
ENSG00000074317	1884.71	0.363002	0.0430731	8.42759	3.52845505531704e-17	2.02788828989549e-14	SNCB	5	176620082	176630556	up
ENSG00000161544	1347.47	0.350506	0.0417069	8.40403	4.31407695611834e-17	2.39675735425414e-14	CYGB	17	76527356	76551175	up
ENSG00000135916	3151.54	0.225258	0.0288553	7.80645	5.88223370890502e-15	2.64970781692757e-12	ITM2C	2	230864639	230879248	up
ENSG00000174307	686.968	0.470214	0.062401	7.53536	4.86983108161426e-14	1.97964572286012e-11	PHLDA3	1	201464278	201469237	up
ENSG00000154358	571.31	0.498677	0.0673268	7.40681	1.29378428306431e-13	4.79188947685175e-11	OBSCN	1	228208044	228378876	up
ENSG00000060982	906.004	0.492811	0.0668797	7.36861	1.72410907758105e-13	6.11398425447732e-11	BCAT1	12	24810024	24949101	up
ENSG00000260230	2493.05	0.244524	0.0332713	7.34938	1.99132203482121e-13	6.9144509071594e-11	FRRS1L	9	109130293	109167249	up
ENSG00000155511	901.38	0.472497	0.0643559	7.34194	2.10526686870148e-13	7.16091487768319e-11	GRIA1	5	153489615	153813869	up
ENSG00000149527	419.863	0.498827	0.0692007	7.2084	5.66110542955495e-13	1.74728970730356e-10	PLCH2	1	2425980	2505532	up
ENSG00000138207	276.625	0.570141	0.0793535	7.18483	6.72931370177047e-13	2.03922675395288e-10	RBP4	10	93591687	93601744	up
ENSG00000067057	3304.05	0.278229	0.0389863	7.13659	9.56750419068099e-13	2.84752843475143e-10	PFKP	10	3066333	3137718	up
ENSG00000173698	1193.84	0.313858	0.0441165	7.11429	1.12488153754937e-12	3.28919308532198e-10	ADGRG2	X	18989307	19122637	up
ENSG00000177551	369.664	0.548309	0.0772833	7.09479	1.29552699980607e-12	3.54330811183436e-10	NHLH2	1	115836377	115843917	up
ENSG00000183114	193.84	0.621957	0.0879948	7.06811	1.57056039622846e-12	4.22202098773222e-10	FAM43B	1	20552573	20555020	up
ENSG00000197971	338.405	0.477914	0.0676617	7.06328	1.62612862334445e-12	4.30201361353682e-10	MBP	18	76978827	77133683	up
ENSG00000144339	5096.16	0.189411	0.0268399	7.05705	1.70074681077674e-12	4.4291167336275e-10	TMEFF2	2	191949043	192194933	up
ENSG00000153820	437.833	0.479794	0.0680298	7.0527	1.75474381743697e-12	4.49943310849568e-10	SPHKAP	2	227979955	228181687	up
ENSG00000164756	81.3031	1.23817	0.17626	7.02468	2.14556163427938e-12	5.33732474007977e-10	SLC30A8	8	116950273	117176714	up
ENSG00000136099	703.551	0.425163	0.0608098	6.9917	2.71581995922237e-12	6.5600827913564e-10	PCDH8	13	52842889	52848641	up
ENSG00000101282	298.659	0.620471	0.0890822	6.96515	3.28044703464671e-12	7.70073390513474e-10	RSPO4	20	958452	1002311	up
ENSG00000147642	1936.53	0.23821	0.0343301	6.9388	3.95458354981121e-12	9.1543116700977e-10	SYBU	8	109573978	109691791	up
ENSG00000157680	1814.78	0.242652	0.0353236	6.86941	6.44667391728303e-12	1.43262285572475e-09	DGKI	7	137381037	137847092	up
ENSG00000185904	91.5917	1.17089	0.172025	6.80654	9.99758672647303e-12	2.16402309052112e-09	LINC00839	10	42475480	42495337	up
ENSG00000172915	1969.71	0.23734	0.0353676	6.71067	1.93727147439824e-11	4.03606295797443e-09	NBEA	13	34942270	35673022	up
ENSG00000166736	350.638	0.443893	0.0672069	6.60488	3.97850516512647e-11	7.89401733180511e-09	HTR3A	11	113975075	113990313	up
ENSG00000198844	47.166	1.22092	0.186133	6.55937	5.40354556248916e-11	1.04721969639543e-08	ARHGEF15	17	8310241	8322514	up
ENSG00000121905	547.303	0.393753	0.0602036	6.54036	6.13706116584538e-11	1.17570572932351e-08	HPCA	1	32885994	32898441	up
ENSG00000171094	492.895	0.341113	0.0523246	6.51917	7.06967505986028e-11	1.3239356654235e-08	ALK	2	29192774	29921586	up
ENSG00000169213	9091.3	0.235598	0.0361525	6.51677	7.18383600310911e-11	1.33036660737577e-08	RAB3B	1	51907956	51990700	up
ENSG00000180660	1553.63	0.234497	0.0361459	6.48751	8.72677960542474e-11	1.58096995308276e-08	MAB21L1	13	35473419	35478764	up
ENSG00000154478	423.908	0.405023	0.06278	6.45146	1.10775410969809e-10	1.96414231344023e-08	GPR26	10	123666355	123697399	up
ENSG00000113504	243.008	0.708255	0.109961	6.44098	1.18702555227514e-10	2.08254261892314e-08	SLC12A7	5	1050384	1112063	up
ENSG00000008283	1443.04	0.26838	0.0417486	6.42848	1.28888007737141e-10	2.23768377599472e-08	CYB561	17	63432304	63446354	up
ENSG00000160285	2594.91	0.220898	0.0344207	6.41761	1.38426952909985e-10	2.37851755067085e-08	LSS	21	46188141	46228824	up
ENSG00000163285	113.176	0.953129	0.149166	6.38973	1.66181507159198e-10	2.76974717982236e-08	GABRG1	4	46035769	46124054	up
ENSG00000119888	56.4042	1.0985	0.171986	6.38715	1.6900270541818e-10	2.78887929822258e-08	EPCAM	2	47345158	47387601	up
ENSG00000169255	687.865	0.355051	0.0556328	6.38204	1.74743741474066e-10	2.83057660781709e-08	B3GALNT1	3	161083883	161105411	up
ENSG00000130822	745.516	0.313717	0.0491575	6.38188	1.74926135840379e-10	2.83057660781709e-08	PNCK	X	153669733	153689010	up
ENSG00000011347	3331.13	0.206945	0.0324992	6.3677	1.91884484039649e-10	3.07513336104696e-08	SYT7	11	61513714	61581148	up
ENSG00000173068	1075.25	0.288187	0.0452817	6.36433	1.96149796109177e-10	3.11355109690633e-08	BNC2	9	16409503	16870843	up
ENSG00000067715	7488.21	0.163287	0.025817	6.32477	2.53614368376722e-10	3.95045857732227e-08	SYT1	12	78863993	79452008	up
ENSG00000115457	854.676	0.48956	0.0775046	6.31653	2.6750903990756e-10	4.09043409921037e-08	IGFBP2	2	216632828	216664436	up
ENSG00000244486	686.276	0.534114	0.0850709	6.27845	3.41955676656488e-10	5.13457230885917e-08	SCARF2	22	20424584	20437826	up
ENSG00000171992	278.02	0.500259	0.0800519	6.24919	4.12585298766648e-10	6.13978497727118e-08	SYNPO	5	150601080	150659207	up
ENSG00000168490	145.284	0.648571	0.103922	6.24094	4.34942279838705e-10	6.41520617528469e-08	PHYHIP	8	22219703	22232101	up
ENSG00000197106	2143.25	0.217176	0.0351274	6.18253	6.30838885850697e-10	8.91033195802845e-08	SLC6A17	1	110150494	110202202	up
ENSG00000132872	9264.27	0.179045	0.0293982	6.09036	1.12657201904794e-09	1.55178312739439e-07	SYT4	18	43267892	43277535	up
ENSG00000106123	365.526	0.472397	0.0776864	6.08081	1.19576320945199e-09	1.63358896819151e-07	EPHB6	7	142855061	142871094	up
ENSG00000129038	268.599	0.548673	0.0907257	6.04761	1.47013669752528e-09	1.9602214670123e-07	LOXL1	15	73925989	73952137	up
ENSG00000186998	266.666	0.458336	0.0759538	6.0344	1.59554682456266e-09	2.11055388293538e-07	EMID1	22	29205896	29259597	up
ENSG00000228549	83.0305	0.758386	0.125778	6.02958	1.64388035853188e-09	2.14051202622272e-07		1	16870945	16883659	up
ENSG00000266028	795.585	0.292956	0.0486469	6.02209	1.72179757193635e-09	2.21016214015309e-07	SRGAP2	1	206203346	206464436	up
ENSG00000183379	181.142	0.571564	0.095037	6.01412	1.80867848346914e-09	2.30116368580002e-07	SYNDIG1L	14	74405894	74426210	up
ENSG00000144550	234.062	0.462222	0.0774434	5.96851	2.39428783732084e-09	3.00042070561101e-07	CPNE9	3	9703826	9729908	up
ENSG00000253873	28.5259	1.46548	0.246835	5.93708	2.90150315308297e-09	3.58217430018028e-07	PCDHGA11	5	141421047	141512975	up
ENSG00000078549	969.178	0.264424	0.0445901	5.9301	3.02744020151832e-09	3.71017248814014e-07	ADCYAP1R1	7	31052308	31111474	up
ENSG00000156515	8042.74	0.121828	0.020588	5.91742	3.27024943776154e-09	3.97088630762782e-07	HK1	10	69269984	69401884	up
ENSG00000111669	5548.28	0.238866	0.0405639	5.88863	3.89414989406044e-09	4.63598544887896e-07	TPI1	12	6867119	6870948	up
ENSG00000186480	657.071	0.293995	0.0499515	5.88562	3.9657093399627e-09	4.68769344462116e-07	INSIG1	7	155297776	155310235	up
ENSG00000106113	51.2076	1.09415	0.186084	5.87988	4.10554970628916e-09	4.81881668695221e-07	CRHR2	7	30651942	30700129	up
ENSG00000152953	288.002	0.427251	0.0727909	5.86956	4.36940614226171e-09	5.05728417868583e-07	STK32B	4	5051480	5500994	up
ENSG00000166619	6745.83	0.162399	0.0277262	5.85725	4.70587214243801e-09	5.40915662055271e-07	BLCAP	20	37492472	37527931	up
ENSG00000131094	342.433	0.620461	0.106148	5.84525	5.05818271714224e-09	5.77429666757601e-07	C1QL1	17	44959693	44968303	up
ENSG00000178718	157.256	0.57211	0.0980788	5.83317	5.43842883527966e-09	6.16614240800041e-07	RPP25	15	74954418	74956772	up
ENSG00000167173	180.676	0.569655	0.0977058	5.83032	5.53227088326646e-09	6.23015937914879e-07	C15orf39	15	75195643	75212169	up
ENSG00000158050	117.052	0.713507	0.122474	5.82579	5.68414831665843e-09	6.3419763814671e-07	DUSP2	2	96143169	96145440	up
ENSG00000198597	702.541	0.275597	0.047312	5.82511	5.70766459002859e-09	6.3419763814671e-07	ZNF536	19	30224891	30713586	up
ENSG00000048540	611.386	0.340041	0.0586366	5.79912	6.66631006959164e-09	7.35810529336979e-07	LMO3	12	16548372	16610594	up
ENSG00000087250	190.946	0.547924	0.0948569	5.77632	7.63533956148601e-09	8.31752970400571e-07	MT3	16	56589074	56591088	up
ENSG00000071127	3027.76	0.152808	0.0265408	5.75747	8.53819493133909e-09	9.18103838197603e-07	WDR1	4	10068089	10116972	up
ENSG00000221890	2819.03	0.198039	0.0344681	5.74557	9.16092240625049e-09	9.77980265190485e-07	NPTXR	22	38818452	38844028	up
ENSG00000091136	418.177	0.35673	0.0620979	5.74463	9.21238985029737e-09	9.77980265190485e-07	LAMB1	7	107923799	108003213	up
ENSG00000105509	39.5383	1.15671	0.202829	5.70289	1.17790840653556e-08	1.2347295227502e-06	HAS1	19	51713112	51723991	up
ENSG00000070886	627.624	0.380217	0.0668344	5.68894	1.27829367513515e-08	1.31514325206651e-06	EPHA8	1	22563489	22603595	up
ENSG00000038427	192.237	0.503335	0.0886129	5.68016	1.34572707540775e-08	1.37602657459025e-06	VCAN	5	83471618	83582303	up
ENSG00000162729	1159.58	0.279506	0.0494072	5.65718	1.53879770929697e-08	1.56233856010215e-06	IGSF8	1	160091340	160098943	up
ENSG00000108231	133.282	0.716643	0.126698	5.6563	1.54668424081631e-08	1.56233856010215e-06	LGI1	10	93757840	93806272	up
ENSG00000106211	850.812	0.332338	0.0589928	5.63353	1.7655270951625e-08	1.7726530177755e-06	HSPB1	7	76302673	76304295	up
ENSG00000214193	535.888	0.296476	0.052869	5.60776	2.04965165784559e-08	2.03342524888764e-06	SH3D21	1	36306368	36329340	up
ENSG00000128274	393.267	0.334998	0.0601091	5.57318	2.5013603427505e-08	2.43802180307734e-06	A4GALT	22	42692121	42721298	up
ENSG00000142156	6731.68	0.154616	0.0277777	5.5662	2.60354889688694e-08	2.51496797977535e-06	COL6A1	21	45981770	46005050	up
ENSG00000166145	66.9126	0.783057	0.141123	5.54877	2.87688648851918e-08	2.70898684204233e-06	SPINT1	15	40844018	40858207	up
ENSG00000224557	96.1459	0.654291	0.119079	5.49458	3.91647235243135e-08	3.60640025955654e-06	HLA-DPB2	6	33112516	33129084	up
ENSG00000166105	90.6909	0.73278	0.133438	5.49154	3.98438870427673e-08	3.64878057880112e-06	GLB1L3	11	134274245	134319564	up
ENSG00000135549	1153.92	0.242174	0.0441419	5.48626	4.1053914561053e-08	3.73904696168891e-06	PKIB	6	122471917	122726373	up
ENSG00000153404	93.9566	0.732672	0.133691	5.48035	4.24489331883273e-08	3.84508896440137e-06	PLEKHG4B	5	92168	189972	up
ENSG00000143355	798.938	0.271581	0.0498149	5.45181	4.98604342136233e-08	4.44397784512545e-06	LHX9	1	197911902	197935478	up
ENSG00000011083	41.1428	1.15373	0.212676	5.42485	5.80047023158087e-08	5.08823354472412e-06	SLC6A7	5	150190062	150222788	up
ENSG00000116833	610.662	0.315973	0.0584257	5.40812	6.36911349846098e-08	5.55780181564655e-06	NR5A2	1	200027614	200177420	up
ENSG00000164742	4605.46	0.179246	0.0332265	5.39467	6.86501590824561e-08	5.89789794550152e-06	ADCY1	7	45574140	45723116	up
ENSG00000176595	2298.72	0.185909	0.0345007	5.38856	7.10258906911197e-08	5.98473676915562e-06	KBTBD11	8	1973677	2006936	up
ENSG00000188229	5166.97	0.138413	0.0257056	5.38455	7.26275046687959e-08	6.08282723776292e-06	TUBB4B	9	137241287	137243707	up
ENSG00000048740	908.724	0.250496	0.0466368	5.37121	7.82099522539874e-08	6.48520036923984e-06	CELF2	10	10798397	11336675	up
ENSG00000117600	586.529	0.303386	0.0565254	5.36725	7.99483314219146e-08	6.5965289099458e-06	PLPPR4	1	99264292	99309590	up
ENSG00000100311	173.212	0.492519	0.0920653	5.34967	8.81143440420998e-08	7.19902829485136e-06	PDGFB	22	39223359	39244982	up
ENSG00000143847	1075.99	0.351613	0.0657935	5.34419	9.08226629150788e-08	7.34825884857096e-06	PPFIA4	1	203026491	203078740	up
ENSG00000135636	479.314	0.340298	0.0637071	5.34161	9.21271151374848e-08	7.41779047341285e-06	DYSF	2	71453561	71686763	up
ENSG00000179403	215.861	0.486805	0.0915087	5.31976	1.03902610156284e-07	8.2858603037071e-06	VWA1	1	1434861	1442882	up
ENSG00000146054	81.2977	0.91579	0.172261	5.31628	1.05912548348536e-07	8.40592592059547e-06	TRIM7	5	181193924	181205293	up
ENSG00000178882	256.489	0.386165	0.0727467	5.30835	1.10623722416901e-07	8.73822550484589e-06	RFLNA	12	123973241	124316024	up
ENSG00000142949	6055.48	0.125121	0.0236106	5.29935	1.16216509751955e-07	9.13670079262189e-06	PTPRF	1	43525187	43623666	up
ENSG00000104419	625.529	0.351561	0.0664865	5.2877	1.23862799815317e-07	9.64682843234529e-06	NDRG1	8	133237175	133302022	up
ENSG00000169692	115.996	0.58052	0.109831	5.28557	1.25310884960122e-07	9.71421637037374e-06	AGPAT2	9	136673143	136687457	up
ENSG00000134548	118.834	0.586245	0.111124	5.27559	1.32327410031013e-07	1.02106525138282e-05	SPX	12	21526296	21541249	up
ENSG00000015133	477.319	0.307314	0.058276	5.27343	1.33900102706216e-07	1.02843917594678e-05	CCDC88C	14	91271323	91417844	up
ENSG00000204352	86.353	0.685469	0.130101	5.26875	1.37356843690661e-07	1.04875391081545e-05	FAM120A2P	9	93335374	93346152	up
ENSG00000109956	3344.08	0.173548	0.0329429	5.26815	1.37803507810994e-07	1.04875391081545e-05	B3GAT1	11	134378504	134412242	up
ENSG00000004399	91.8437	0.670534	0.127391	5.26357	1.41282013142123e-07	1.06549652173745e-05	PLXND1	3	129555214	129606676	up
ENSG00000206503	264.855	0.408364	0.0776535	5.25879	1.45003654344727e-07	1.08863779592954e-05	HLA-A	6	29941260	29949572	up
ENSG00000112759	406.225	0.330148	0.0629205	5.24705	1.54550749910984e-07	1.15511091872931e-05	SLC29A1	6	44219553	44234142	up
ENSG00000147119	71.3868	0.819643	0.156537	5.2361	1.64001679563888e-07	1.22027499700505e-05	CHST7	X	46573765	46598496	up
ENSG00000054793	10825.7	0.146008	0.0280389	5.20732	1.9159014251084e-07	1.41921462454585e-05	ATP9A	20	51596514	51768390	up
ENSG00000120889	426.739	0.337149	0.0648016	5.20278	1.96324281703405e-07	1.44784814298701e-05	TNFRSF10B	8	23020133	23069031	up
ENSG00000152256	619.766	0.435345	0.0837094	5.20067	1.98571551638612e-07	1.45797006659064e-05	PDK1	2	172555373	172608669	up
ENSG00000007402	1321.71	0.285063	0.0548628	5.19593	2.03697543401195e-07	1.4890469104683e-05	CACNA2D2	3	50362613	50504244	up
ENSG00000114646	1017.94	0.325904	0.0632136	5.1556	2.5281862760882e-07	1.81544460765757e-05	CSPG5	3	47562238	47580792	up
ENSG00000185813	964.764	0.233006	0.0452633	5.14778	2.63583550412576e-07	1.86942427009634e-05	PCYT2	17	81900958	81911432	up
ENSG00000221968	575.382	0.284912	0.0553605	5.14648	2.65415474043077e-07	1.87444055333728e-05	FADS3	11	61873519	61892051	up
ENSG00000240891	2111.48	0.183636	0.0358226	5.12626	2.95559368272588e-07	2.03557354999968e-05	PLCXD2	3	111674676	111846447	up
ENSG00000108439	42.6758	2.99218	0.584515	5.11909	3.0701742079187e-07	2.09715547226971e-05	PNPO	17	47941506	47949308	up
ENSG00000164076	1326.75	0.205016	0.0400647	5.11711	3.10246639659164e-07	2.11056356865277e-05	CAMKV	3	49857988	49869935	up
ENSG00000169860	150.201	0.56958	0.111508	5.10796	3.25657219457687e-07	2.20639385231759e-05	P2RY1	3	152835131	152841439	up
ENSG00000058335	703.729	0.343567	0.0672878	5.10594	3.29161372556389e-07	2.22110631433091e-05	RASGRF1	15	78959906	79090780	up
ENSG00000108828	12034.3	0.124572	0.024473	5.09017	3.57739145030805e-07	2.39455354627648e-05	VAT1	17	43014607	43025123	up
ENSG00000170091	9651.59	0.101407	0.0199371	5.08634	3.65039981580852e-07	2.43364854920323e-05	NSG2	5	174045706	174243501	up
ENSG00000127561	2602.41	0.180937	0.0356338	5.07768	3.82074477931668e-07	2.52699814432029e-05	SYNGR3	16	1989660	1994275	up
ENSG00000178695	2848.92	0.163466	0.0322043	5.07592	3.85631733747786e-07	2.5404443108199e-05	KCTD12	13	76880175	76886405	up
ENSG00000145506	158.439	0.493839	0.0973349	5.07361	3.90341911743335e-07	2.56134985945912e-05	NKD2	5	1008802	1038943	up
ENSG00000110237	1712.97	0.21253	0.0419062	5.07156	3.94563098892967e-07	2.56476294960564e-05	ARHGEF17	11	73308276	73369388	up
ENSG00000156687	555.039	0.29851	0.0588642	5.07117	3.95377402867587e-07	2.56476294960564e-05	UNC5D	8	35235475	35796550	up
ENSG00000124507	127.929	0.585168	0.115409	5.07038	3.97017364251668e-07	2.56476294960564e-05	PACSIN1	6	34466061	34535229	up
ENSG00000137486	1403.06	0.221091	0.0436496	5.06512	4.0814100971437e-07	2.61808013638994e-05	ARRB1	11	75260122	75351705	up
ENSG00000108551	295.11	0.417983	0.0826422	5.05774	4.24245807838864e-07	2.70915895756719e-05	RASD1	17	17494437	17496395	up
ENSG00000116014	160.189	0.591121	0.116897	5.05678	4.26400768977692e-07	2.71252733456152e-05	KISS1R	19	917287	921005	up
ENSG00000197859	172.33	0.484712	0.0961699	5.04016	4.65135584381464e-07	2.94768622999462e-05	ADAMTSL2	9	133532164	133575519	up
ENSG00000188176	126.614	0.591973	0.117553	5.03578	4.7591056649322e-07	3.0045459892964e-05	SMTNL2	17	4583999	4608319	up
ENSG00000162975	197.507	0.455566	0.0906377	5.02624	5.00202155436624e-07	3.13416140024895e-05	KCNF1	2	10911934	10914225	up
ENSG00000169499	94.2274	0.605769	0.120612	5.02246	5.10134193715357e-07	3.16074595042894e-05	PLEKHA2	8	38901235	38973912	up
ENSG00000172782	122.409	0.566691	0.113236	5.00453	5.59992499728443e-07	3.45681296036072e-05	FADS6	17	74877302	74893781	up
ENSG00000154978	1236.85	0.267108	0.0534013	5.00191	5.67660546904139e-07	3.4910647661116e-05	VOPP1	7	55436056	55572988	up
ENSG00000100605	1813.45	0.187176	0.0374261	5.00121	5.69730375221908e-07	3.4910647661116e-05	ITPK1	14	92936914	93116320	up
ENSG00000169750	2346.48	0.207319	0.0415327	4.9917	5.98514581646746e-07	3.62743364811139e-05	RAC3	17	82031678	82034204	up
ENSG00000179796	182.19	0.468615	0.0939666	4.98704	6.13106383406687e-07	3.70240727979683e-05	LRRC3B	3	26622772	26717537	up
ENSG00000175040	827.557	0.308424	0.061936	4.97973	6.36722631719829e-07	3.83113938731928e-05	CHST2	3	143119771	143124014	up
ENSG00000183044	1531.59	0.193404	0.038879	4.97452	6.54107209206806e-07	3.92158448052152e-05	ABAT	16	8674596	8784575	up
ENSG00000105939	299.866	0.419099	0.0843578	4.96811	6.76097540894587e-07	4.03889523802512e-05	ZC3HAV1	7	139043515	139132122	up
ENSG00000120896	60.5572	0.88813	0.179301	4.9533	7.2964282878968e-07	4.3277427143906e-05	SORBS3	8	22544986	22575788	up
ENSG00000178773	1432.25	0.18611	0.0377036	4.93614	7.96848239730111e-07	4.70959915304318e-05	CPNE7	16	89575758	89597246	up
ENSG00000275832	1339.97	0.215299	0.0436548	4.93185	8.14526124934043e-07	4.79706958454972e-05	ARHGAP23	17	38419280	38512385	up
ENSG00000138670	536.861	0.263217	0.0534644	4.92321	8.51342890148999e-07	4.97871296495206e-05	RASGEF1B	4	81426393	82044244	up
ENSG00000106536	177.3	0.492416	0.10004	4.92218	8.55838343654892e-07	4.98750268311052e-05	POU6F2	7	38977909	39493095	up
ENSG00000133816	220.516	0.430803	0.0875663	4.91973	8.66615037147737e-07	5.01523361949352e-05	MICAL2	11	12094008	12359144	up
ENSG00000108799	679.336	0.244523	0.0498278	4.90736	9.23084228322233e-07	5.3051878736023e-05	EZH1	17	42700275	42745049	up
ENSG00000183783	407.922	0.301016	0.0614109	4.90167	9.50271688491332e-07	5.44267293198798e-05	KCTD8	4	44173903	44448809	up
ENSG00000178947	1206.95	0.186835	0.0381695	4.89487	9.83731522222422e-07	5.61501824687709e-05	SMIM10L2A	X	135421944	135428075	up
ENSG00000262655	183.834	0.465019	0.0950254	4.89363	9.89919769119136e-07	5.63105556037837e-05	SPON1	11	13962723	14268133	up
ENSG00000215475	337.463	0.33195	0.0678957	4.88912	1.01288235953593e-06	5.7226136564018e-05	SIAH3	13	45777242	45851753	up
ENSG00000162434	2641.89	0.147898	0.03026	4.88758	1.02081181362607e-06	5.74792922219789e-05	JAK1	1	64833223	65067754	up
ENSG00000074800	10553.1	0.226567	0.046528	4.86947	1.11898030497017e-06	6.19602815379994e-05	ENO1	1	8861000	8879190	up
ENSG00000091622	622.562	0.267528	0.0549736	4.86649	1.13599373394131e-06	6.26940647801318e-05	PITPNM3	17	6451263	6556555	up
ENSG00000244242	135.697	0.524844	0.108027	4.85845	1.18305374552375e-06	6.48616999231723e-05	IFITM10	11	1732406	1750595	up
ENSG00000167600	148.421	0.670594	0.138253	4.8505	1.23151264580616e-06	6.72971189103318e-05	CYP2S1	19	41193210	41207539	up
ENSG00000175352	289.097	0.357389	0.0738132	4.84181	1.28664311011715e-06	7.00800023409234e-05	NRIP3	11	8965682	9005288	up
ENSG00000176485	249.067	0.425706	0.0881805	4.82766	1.38143676998554e-06	7.49980672486938e-05	PLAAT3	11	63573195	63616883	up
ENSG00000204525	272.611	0.402663	0.0834601	4.82462	1.40272090526964e-06	7.59063289874323e-05	HLA-C	6	31268749	31272130	up
ENSG00000169884	201.341	0.437615	0.0912141	4.79767	1.60520756913553e-06	8.57499825473777e-05	WNT10B	12	48965340	48971735	up
ENSG00000164088	104.987	0.582784	0.12149	4.79698	1.61076047739204e-06	8.57717088712241e-05	PPM1M	3	52245759	52250599	up
ENSG00000171314	6420.86	0.160639	0.0335241	4.79176	1.6532504816388e-06	8.77539037499167e-05	PGAM1	10	97426191	97433444	up
ENSG00000176171	1939.93	0.27468	0.0573327	4.79099	1.65962891196109e-06	8.78128097639858e-05	BNIP3	10	131967684	131981967	up
ENSG00000159674	22.0428	1.2402	0.259685	4.77581	1.78988015462525e-06	9.35170298969874e-05	SPON2	4	1166932	1208962	up
ENSG00000180071	19.7602	1.38139	0.289457	4.77236	1.82080602743492e-06	9.48355439351807e-05	ANKRD18A	9	38540567	38620596	up
ENSG00000236138	22.3194	1.26903	0.266016	4.7705	1.8376647336108e-06	9.52944416630491e-05	DUX4L26	3	75668931	75670185	up
ENSG00000170915	384.625	0.320584	0.0672144	4.76956	1.84625353362048e-06	9.52944416630491e-05	PAQR8	6	52361421	52407777	up
ENSG00000165553	112.944	0.583922	0.122428	4.76951	1.84676934404301e-06	9.52944416630491e-05	NGB	14	77265483	77271206	up
ENSG00000116096	93.0682	0.619713	0.130194	4.75991	1.93680478084741e-06	9.93253085611811e-05	SPR	2	72887382	72892158	up
ENSG00000150394	466.648	0.308533	0.0648683	4.7563	1.97171864188847e-06	0.000100659	CDH8	16	61647242	62037035	up
ENSG00000163956	1597.03	0.167853	0.0352931	4.75598	1.97489204648138e-06	0.000100659	LRPAP1	4	3503612	3532446	up
ENSG00000177519	2384.4	0.253896	0.0534354	4.75146	2.01949811562308e-06	0.000102619	RPRM	2	153477338	153478762	up
ENSG00000114923	1973.58	0.182214	0.0383785	4.74781	2.05629079084673e-06	0.000104171	SLC4A3	2	219627394	219641980	up
ENSG00000175344	207.533	0.3975	0.083827	4.74191	2.11710392918779e-06	0.000106927	CHRNA7	15	31923438	32173018	up
ENSG00000179292	1218.97	0.21931	0.046275	4.73928	2.14480257425288e-06	0.000107998	TMEM151A	11	66291894	66296664	up
ENSG00000177098	654.487	0.248642	0.0524821	4.73765	2.1620850220545e-06	0.000108541	SCN4B	11	118133377	118152888	up
ENSG00000105220	7745.1	0.170142	0.0359189	4.73684	2.17080063027477e-06	0.000108651	GPI	19	34359480	34402413	up
ENSG00000083720	1637.18	0.18048	0.0381888	4.72599	2.2900095713718e-06	0.000113933	OXCT1	5	41730065	41870425	up
ENSG00000170743	442.697	0.312783	0.0664111	4.7098	2.47965499435761e-06	0.000122586	SYT9	11	7238778	7469043	up
ENSG00000166710	196.579	0.419923	0.089321	4.70128	2.58535144174419e-06	0.000126735	B2M	15	44711358	44718851	up
ENSG00000117643	225.707	0.376921	0.0803396	4.69159	2.71086855309564e-06	0.000132499	MAN1C1	1	25616791	25784450	up
ENSG00000135905	286.763	0.349168	0.0744745	4.68843	2.75312057001044e-06	0.000133779	DOCK10	2	224765090	225042468	up
ENSG00000134333	5813.28	0.335373	0.0715772	4.68548	2.79307743131452e-06	0.000135326	LDHA	11	18394560	18408425	up
ENSG00000116254	2293.13	0.150915	0.0322283	4.68268	2.83149205082368e-06	0.00013679	CHD5	1	6101787	6180321	up
ENSG00000142784	1619.06	0.169008	0.0361123	4.68005	2.86802643865343e-06	0.000137526	WDTC1	1	27234632	27308636	up
ENSG00000171303	2279.17	0.22985	0.0491154	4.6798	2.87148163296629e-06	0.000137526	KCNK3	2	26692722	26733420	up
ENSG00000197872	1360.93	0.168069	0.035978	4.67143	2.99104213044953e-06	0.000142486	CYRIA	2	16549459	16666331	up
ENSG00000166501	1577.16	0.179873	0.0386252	4.65687	3.21053511735662e-06	0.000152017	PRKCB	16	23835983	24220611	up
ENSG00000170525	1980.92	0.297995	0.0640043	4.65586	3.22632458392813e-06	0.000152332	PFKFB3	10	6144934	6254644	up
ENSG00000067225	14969.8	0.171321	0.036908	4.64185	3.45302461470742e-06	0.000162117	PKM	15	72199029	72231819	up
ENSG00000144485	499.112	0.3565	0.0768416	4.63941	3.49401627748119e-06	0.000163581	HES6	2	238238267	238240662	up
ENSG00000157103	116.457	0.558279	0.120414	4.63634	3.546315259361e-06	0.000165102	SLC6A1	3	10992186	11039247	up
ENSG00000100346	182.495	0.417534	0.0904076	4.61835	3.86812177124706e-06	0.000179083	CACNA1I	22	39570753	39689735	up
ENSG00000062282	156.24	0.528028	0.114357	4.61735	3.88663198849756e-06	0.000179442	DGAT2	11	75759512	75801535	up
ENSG00000125898	164.176	0.446641	0.0967492	4.61649	3.90291354284684e-06	0.000179696	FAM110A	20	833715	857463	up
ENSG00000151952	784.857	0.198375	0.0430662	4.60629	4.09923936296623e-06	0.000188215	TMEM132D	12	129071725	129904025	up
ENSG00000184185	888.511	0.199771	0.0434118	4.60177	4.18906719624604e-06	0.000191374	KCNJ12	17	21376357	21419870	up
ENSG00000282881	18.81	1.39776	0.303749	4.60168	4.19100820004012e-06	0.000191374	TMEM275	1	46532166	46543969	up
ENSG00000164237	99.2245	0.654252	0.14222	4.60028	4.21919022463936e-06	0.000191611	CMBL	5	10275875	10307902	up
ENSG00000189120	141.506	0.528716	0.115132	4.59226	4.38480475318114e-06	0.000198591	SP6	17	47844908	47855874	up
ENSG00000042832	176.317	0.502814	0.109825	4.57832	4.68733040703506e-06	0.000210576	TG	8	132866958	133134903	up
ENSG00000166897	1577.54	0.168166	0.0367367	4.57761	4.70320488219607e-06	0.000210643	ELFN2	22	37367960	37427479	up
ENSG00000126243	905.976	0.208093	0.0454637	4.57713	4.71408670336e-06	0.000210643	LRFN3	19	35935358	35946624	up
ENSG00000183036	269.504	0.431229	0.0942458	4.57558	4.74895711819143e-06	0.000211633	PCP4	21	39867438	39929397	up
ENSG00000172757	9910.62	0.0882367	0.0193141	4.56851	4.9121532992627e-06	0.000218322	CFL1	11	65823022	65862026	up
ENSG00000158747	1698.03	0.284759	0.0623961	4.56374	5.0250126887958e-06	0.000222744	NBL1	1	19596979	19658456	up
ENSG00000106089	1360.61	0.181183	0.0397334	4.55996	5.11623201930023e-06	0.000225595	STX1A	7	73699206	73719672	up
ENSG00000106624	59.2335	0.841893	0.184627	4.55996	5.11640223991868e-06	0.000225595	AEBP1	7	44104345	44114562	up
ENSG00000175567	53.8466	0.870636	0.19147	4.54711	5.43886796665376e-06	0.000237925	UCP2	11	73974672	73982843	up
ENSG00000087116	88.5303	0.617496	0.135921	4.54305	5.54466853289146e-06	0.000241919	ADAMTS2	5	179110853	179345461	up
ENSG00000145911	1009.87	0.19778	0.0435542	4.54102	5.59829097488978e-06	0.000243621	N4BP3	5	178113532	178126081	up
ENSG00000050165	6282.27	0.121712	0.0268155	4.53889	5.65521919573157e-06	0.000245457	DKK3	11	11956207	12009769	up
ENSG00000183908	2569.05	0.182972	0.0403473	4.53494	5.76208633467588e-06	0.000249446	LRRC55	11	57181747	57191717	up
ENSG00000100604	5516.09	0.149611	0.0330407	4.52809	5.9519536215357e-06	0.000256993	CHGA	14	92923150	92935285	up
ENSG00000160801	128.339	0.580525	0.128221	4.52755	5.96725750102963e-06	0.000256993	PTH1R	3	46877721	46903799	up
ENSG00000130707	247.355	0.490935	0.108479	4.5256	6.02238323260016e-06	0.00025849	ASS1	9	130444961	130501274	up
ENSG00000182601	456.448	0.300053	0.066335	4.5233	6.08839155407264e-06	0.000260193	HS3ST4	16	25691959	26137685	up
ENSG00000131378	106.64	0.540016	0.119497	4.51908	6.21083113237791e-06	0.000264747	RFTN1	3	16313574	16514026	up
ENSG00000250337	65.3501	1.11308	0.24634	4.51846	6.22910569443094e-06	0.000264848	PURPL	5	27217714	27497871	up
ENSG00000203485	696.21	0.243474	0.0539564	4.51243	6.40894250769899e-06	0.000270773	INF2	14	104681146	104722535	up
ENSG00000165194	527.672	0.241328	0.0535461	4.50693	6.57724385709582e-06	0.000275434	PCDH19	X	100291644	100410273	up
ENSG00000130270	34.6548	0.963935	0.214804	4.4875	7.20632254246561e-06	0.000297296	ATP8B3	19	1782075	1812276	up
ENSG00000171476	52.6758	0.763369	0.170142	4.48667	7.23466184320161e-06	0.000297729	HOPX	4	56647989	56681877	up
ENSG00000168209	282.437	0.392767	0.0875711	4.48513	7.28705119240259e-06	0.000299146	DDIT4	10	72273919	72276036	up
ENSG00000116329	100.949	0.544423	0.121606	4.47696	7.57139520690153e-06	0.000310055	OPRD1	1	28812170	28871267	up
ENSG00000116133	4049.12	0.188633	0.0421999	4.46999	7.82226585172987e-06	0.000317831	DHCR24	1	54849627	54887195	up
ENSG00000158220	53.6741	0.708838	0.15864	4.46822	7.88723594618712e-06	0.000319069	ESYT3	3	138434586	138481686	up
ENSG00000111674	14288.2	0.129857	0.0290778	4.46586	7.97482477532099e-06	0.000321831	ENO2	12	6913745	6923698	up
ENSG00000198932	725.241	0.248957	0.0558224	4.45981	8.20324986849177e-06	0.00033025	GPRASP1	X	102651092	102659083	up
ENSG00000204128	529.904	0.239503	0.0537683	4.45436	8.41451341309028e-06	0.000337939	C2orf72	2	231037523	231049719	up
ENSG00000143036	42.2346	0.788316	0.177087	4.45157	8.52434987541782e-06	0.000341527	SLC44A3	1	94820342	94895246	up
ENSG00000189067	58.5199	0.75746	0.170227	4.44971	8.59868918642014e-06	0.000343377	LITAF	16	11547722	11636381	up
ENSG00000160460	1355.2	0.198464	0.0446048	4.44938	8.61171140429768e-06	0.000343377	SPTBN4	19	40466241	40576464	up
ENSG00000149823	935.483	0.220262	0.0495576	4.44457	8.80697593183953e-06	0.000350322	VPS51	11	65089324	65111862	up
ENSG00000007264	549.825	0.266778	0.0600302	4.44405	8.82793019816517e-06	0.000350322	MATK	19	3777970	3802129	up
ENSG00000113070	566.506	0.243135	0.0547657	4.43956	9.01445207778962e-06	0.000356028	HBEGF	5	140332843	140346603	up
ENSG00000119673	157.686	0.453494	0.102322	4.43205	9.33422029539501e-06	0.000366919	ACOT2	14	73567620	73575658	up
ENSG00000204778	21.3466	1.25228	0.282662	4.43031	9.40959158528943e-06	0.000369011	ZNG1DP	9	65287914	65323015	up
ENSG00000163873	1616.78	0.210289	0.0475132	4.42591	9.6036793269997e-06	0.000375738	GRIK3	1	36795527	37034515	up
ENSG00000216775	317.288	0.313629	0.0708953	4.42383	9.69659318249637e-06	0.00037815		6	52665274	52666878	up
ENSG00000157870	1777.01	0.17976	0.0406373	4.42352	9.7107078968451e-06	0.00037815	PRXL2B	1	2586491	2591469	up
ENSG00000254585	1012.94	0.333126	0.0753626	4.42031	9.85600819051952e-06	0.000382527	MAGEL2	15	23643549	23647867	up
ENSG00000066382	2084.83	0.188716	0.0426966	4.41993	9.87334496569997e-06	0.000382527	MPPED2	11	30384493	30586872	up
ENSG00000100994	6752.37	0.100481	0.0227357	4.41952	9.89195688073282e-06	0.000382527	PYGB	20	25248085	25298012	up
ENSG00000163536	1553.82	0.192506	0.0436156	4.41369	1.0162133719137e-05	0.000391377	SERPINI1	3	167735243	167825569	up
ENSG00000166123	717.903	0.221685	0.0502279	4.41357	1.01677797463435e-05	0.000391377	GPT2	16	46884362	46931289	up
ENSG00000071677	18.4246	1.20803	0.274046	4.40812	1.04273493462219e-05	0.000400169	PRLH	2	237566574	237567175	up
ENSG00000122359	176.062	0.490696	0.111325	4.40777	1.04441978821088e-05	0.000400169	ANXA11	10	80150889	80205572	up
ENSG00000140092	35.3734	0.966794	0.219575	4.40303	1.06751014054267e-05	0.000407144	FBLN5	14	91869411	91947987	up
ENSG00000127955	2643.48	0.194228	0.0441813	4.39616	1.10184749619511e-05	0.000418326	GNAI1	7	79768028	80226181	up
ENSG00000074211	3749.87	0.118804	0.02705	4.39202	1.1230435187878e-05	0.000424332	PPP2R2C	4	6320578	6563600	up
ENSG00000100379	964.088	0.223108	0.0508026	4.39165	1.12492048471277e-05	0.000424332	KCTD17	22	37051739	37063390	up
ENSG00000100600	727.638	0.221787	0.050569	4.38583	1.15544567941364e-05	0.000434714	LGMN	14	92703807	92748679	up
ENSG00000054967	171.479	0.414377	0.0945331	4.38341	1.16838305566676e-05	0.000438591	RELT	11	73376399	73397474	up
ENSG00000108370	152.013	0.454705	0.104022	4.37124	1.2354307929836e-05	0.00046168	RGS9	17	65100812	65227703	up
ENSG00000116396	1073.73	0.20747	0.0475357	4.3645	1.2741094629455e-05	0.000472891	KCNC4	1	110210314	110283100	up
ENSG00000259663	2243.66	0.184807	0.0423463	4.36418	1.27598566816956e-05	0.000472891	ISL1-DT	5	51372736	51383332	up
ENSG00000132164	407.969	0.298277	0.0683488	4.36405	1.27678076199736e-05	0.000472891	SLC6A11	3	10816201	10940714	up
ENSG00000072682	373.527	0.287831	0.0660686	4.35655	1.3212631247804e-05	0.000486126	P4HA2	5	132190147	132295315	up
ENSG00000178860	336.044	0.307877	0.0708842	4.34338	1.40305375748026e-05	0.000512822	MSC	8	71841560	71844412	up
ENSG00000196914	3163.7	0.118214	0.0272259	4.34199	1.4119656724242e-05	0.00051294	ARHGEF12	11	120336413	120489937	up
ENSG00000170837	921.558	0.227336	0.0523604	4.34175	1.41349974533404e-05	0.00051294	GPR27	3	71753855	71756496	up
ENSG00000183166	875.031	0.236065	0.0543751	4.34141	1.41568660744805e-05	0.00051294	CALN1	7	71779491	72447151	up
ENSG00000149269	2058.96	0.169265	0.03906	4.33347	1.46778898275497e-05	0.000530665	PAK1	11	77322017	77474635	up
ENSG00000141505	192.782	0.403863	0.0932732	4.32989	1.49186508859804e-05	0.000538202	ASGR1	17	7173431	7179564	up
ENSG00000068831	709.44	0.214833	0.0496373	4.32807	1.50423401106902e-05	0.000541492	RASGRP2	11	64726911	64745456	up
ENSG00000095397	304.142	0.310787	0.071944	4.31985	1.56134682076382e-05	0.000557237	WHRN	9	114402080	114505473	up
ENSG00000227124	11.3197	2.30674	0.53424	4.3178	1.57593038703885e-05	0.000560845	ZNF717	3	75678660	75785583	up
ENSG00000106244	2145.49	0.171867	0.0398072	4.31748	1.57818655979907e-05	0.000560845	PDAP1	7	99392048	99408597	up
ENSG00000143819	712.67	0.201001	0.0467436	4.30008	1.70732632404288e-05	0.000599074	EPHX1	1	225810124	225845563	up
ENSG00000110400	2918.6	0.112696	0.0262285	4.2967	1.73363013921256e-05	0.000606281	NECTIN1	11	119623408	119729200	up
ENSG00000175550	1610.82	0.161114	0.0374988	4.2965	1.73514224743153e-05	0.000606281	DRAP1	11	65919274	65921563	up
ENSG00000103528	378.03	0.305212	0.0710528	4.29556	1.74249781743034e-05	0.000607578	SYT17	16	19167971	19268332	up
ENSG00000101204	3418.02	0.135031	0.0314402	4.29486	1.74805221403822e-05	0.000608242	CHRNA4	20	63343223	63378401	up
ENSG00000139874	139.688	0.478112	0.111459	4.28956	1.79023907569815e-05	0.000618221	SSTR1	14	38207904	38213067	up
ENSG00000157657	976.994	0.172514	0.0402297	4.28822	1.80107060844289e-05	0.000620216	ZNF618	9	113876282	114056593	up
ENSG00000173269	372.211	0.333239	0.0777788	4.28444	1.83199195239706e-05	0.000629563	MMRN2	10	86935540	86969481	up
ENSG00000090006	760.518	0.283476	0.0662174	4.28099	1.86066238667428e-05	0.00063679	LTBP4	19	40592883	40629818	up
ENSG00000147481	150.166	0.445086	0.104792	4.24734	2.16322406765088e-05	0.000735805	SNTG1	8	49909789	50796692	up
ENSG00000225614	115.801	0.554587	0.130619	4.24583	2.17784209484184e-05	0.000739269	ZNF469	16	88382959	88440757	up
ENSG00000166415	28.2432	1.32995	0.313402	4.24357	2.19991606206865e-05	0.000744045	WDR72	15	53513741	53762878	up
ENSG00000147246	47.6567	0.883541	0.208218	4.24335	2.20208410159273e-05	0.000744045	HTR2C	X	114584078	114910061	up
ENSG00000101489	1233.32	0.203511	0.0480613	4.23441	2.29152653421054e-05	0.000767176	CELF4	18	37243040	37565827	up
ENSG00000130590	620.228	0.215114	0.0508024	4.23434	2.29227584560779e-05	0.000767176	SAMD10	20	63974116	63980008	up
ENSG00000049130	935.754	0.252734	0.0598555	4.22239	2.41721208154232e-05	0.000805753	KITLG	12	88492793	88580851	up
ENSG00000158089	168.454	0.387604	0.0918964	4.21784	2.46656456894473e-05	0.00081988	GALNT14	2	30910467	31155202	up
ENSG00000114268	708.396	0.344511	0.0817851	4.21239	2.52684548038875e-05	0.000833959	PFKFB4	3	48517684	48562015	up
ENSG00000145428	323.986	0.299047	0.0710548	4.20868	2.56864682291737e-05	0.00084608	RNF175	4	153710160	153760024	up
ENSG00000073578	2034.89	0.152139	0.0361644	4.20687	2.58931279925916e-05	0.000851205	SDHA	5	218303	257082	up
ENSG00000158806	476.637	0.258516	0.0614774	4.20507	2.61005619731904e-05	0.000854652	NPM2	8	22024125	22036897	up
ENSG00000142961	56.4009	0.718811	0.171466	4.19213	2.76342091735896e-05	0.000896069	MOB3C	1	46607719	46616811	up
ENSG00000261801	41.9773	0.898038	0.214419	4.18823	2.81137666055074e-05	0.000908578	LOXL1-AS1	15	73908071	73928248	up
ENSG00000157617	548.557	0.247575	0.0591138	4.18811	2.81289987430259e-05	0.000908578	C2CD2	21	41885112	41954018	up
ENSG00000138642	133.895	0.450149	0.107507	4.18715	2.82474779359922e-05	0.00091064	HERC6	4	88378739	88443097	up
ENSG00000100065	151.2	0.454184	0.108593	4.18243	2.88408768217044e-05	0.000926187	CARD10	22	37490362	37519542	up
ENSG00000163083	64.3528	0.590228	0.141226	4.17932	2.92378541735516e-05	0.000935331	INHBB	2	120346136	120351803	up
ENSG00000242173	1876.7	0.214431	0.0513684	4.17437	2.98818125643119e-05	0.0009541	ARHGDIG	16	280450	283010	up
ENSG00000165152	1816.56	0.145232	0.0348446	4.16798	3.07311386808182e-05	0.000977473	PGAP4	9	101473170	101533537	up
ENSG00000107742	20497.1	0.0922973	0.0221657	4.16397	3.12756102909089e-05	0.000989128	SPOCK2	10	72059034	72089032	up
ENSG00000157985	4858.19	0.117386	0.028201	4.16249	3.14802477479785e-05	0.000993715	AGAP1	2	235494043	236131793	up
ENSG00000182667	1938.14	0.176179	0.0423413	4.16092	3.16962634576754e-05	0.000997376	NTM	11	131370478	132336822	up
ENSG00000103253	632.057	0.267479	0.0642857	4.16078	3.17159379468528e-05	0.000997376	HAGHL	16	726936	735525	up
ENSG00000150672	453.55	0.254223	0.0611672	4.15621	3.23575071052742e-05	0.00101564	DLG2	11	83455012	85628335	up
ENSG00000163623	353.305	0.348269	0.0838978	4.15112	3.30859114835305e-05	0.00103073	NKX6-1	4	84491985	84499292	up
ENSG00000082014	1738.81	0.154518	0.0373201	4.14034	3.46785007882228e-05	0.00107432	SMARCD3	7	151238764	151277896	up
ENSG00000197956	42.451	0.74675	0.180451	4.13823	3.49991637293623e-05	0.00108225	S100A6	1	153534599	153536244	up
ENSG00000259203	199.899	0.395183	0.0955429	4.13619	3.53119820581464e-05	0.0010899		15	52800161	52805972	up
ENSG00000250510	1488.73	0.175899	0.0425316	4.13574	3.53820237146202e-05	0.00109004	GPR162	12	6821624	6829972	up
ENSG00000164442	703.612	0.250832	0.060665	4.1347	3.55424298401511e-05	0.0010905	CITED2	6	139371807	139374648	up
ENSG00000182253	579.668	0.216297	0.0523128	4.13468	3.55455792397651e-05	0.0010905	SYNM	15	99098217	99135593	up
ENSG00000167363	614.457	0.222571	0.0538344	4.13437	3.55930540314673e-05	0.0010905	FN3K	17	82735615	82751196	up
ENSG00000175264	360.682	0.28176	0.068189	4.13205	3.59541963873849e-05	0.00109954	CHST1	11	45647689	45665622	up
ENSG00000140600	387.872	0.246504	0.0597233	4.12743	3.66845216141352e-05	0.00111777	SH3GL3	15	83447228	83618743	up
ENSG00000182175	1211.4	0.19931	0.0483193	4.12486	3.70955886957504e-05	0.00112823	RGMA	15	93035271	93089211	up
ENSG00000133805	56.3773	0.79295	0.192554	4.11806	3.82082812657791e-05	0.00115785	AMPD3	11	10308313	10507579	up
ENSG00000129757	797.203	0.293867	0.07139	4.11636	3.84909585873202e-05	0.00116064	CDKN1C	11	2883213	2885775	up
ENSG00000113430	20.3659	1.19202	0.289588	4.11625	3.8509144439942e-05	0.00116064	IRX4	5	1877413	1887236	up
ENSG00000197586	2205.17	0.1258	0.0305939	4.11194	3.92343284602565e-05	0.00117823	ENTPD6	20	25195693	25228075	up
ENSG00000084207	1365.95	0.203151	0.0494629	4.10714	4.00596253467782e-05	0.00120085	GSTP1	11	67583742	67586656	up
ENSG00000167508	1384.86	0.220643	0.0537347	4.10616	4.0229185963019e-05	0.00120377	MVD	16	88651935	88663161	up
ENSG00000254122	78.068	0.746731	0.181999	4.10294	4.07937634894612e-05	0.00121196	PCDHGB7	5	141417645	141512975	up
ENSG00000141854	255.426	0.396028	0.0965575	4.10147	4.10535781568502e-05	0.00121535	MISP3	19	14072536	14075062	up
ENSG00000171368	2567.67	0.107887	0.0263199	4.09908	4.14796185601433e-05	0.00122578	TPPP	5	659862	693352	up
ENSG00000169093	848.302	0.20392	0.0497571	4.09831	4.1616907154806e-05	0.00122766	ASMTL	X	1403139	1453762	up
ENSG00000145861	13.6738	1.4069	0.343601	4.09459	4.2292228016501e-05	0.00124318	C1QTNF2	5	160347754	160370641	up
ENSG00000171522	339.341	0.293755	0.0717835	4.09224	4.27220593875293e-05	0.00125361	PTGER4	5	40679915	40693735	up
ENSG00000176533	702.86	0.202089	0.0494001	4.09087	4.29762853496731e-05	0.00125885	GNG7	19	2511219	2702694	up
ENSG00000172893	856.165	0.238925	0.0584491	4.08775	4.35579777623087e-05	0.00127365	DHCR7	11	71428193	71452868	up
ENSG00000136883	24.7631	1.11534	0.272954	4.08616	4.38570305976603e-05	0.00128015	KIF12	9	114086126	114099292	up
ENSG00000143409	344.088	0.256877	0.0628826	4.08502	4.40721590951942e-05	0.00128418	MINDY1	1	150996549	151008376	up
ENSG00000173599	415.758	0.269429	0.0660844	4.07705	4.56100741966723e-05	0.00132349	PC	11	66848417	66958386	up
ENSG00000181467	140.272	0.405587	0.0995508	4.07417	4.61780326132866e-05	0.0013362	RAP2B	3	153162226	153170627	up
ENSG00000185668	385.269	0.394096	0.0968626	4.06861	4.72941140033268e-05	0.00136262	POU3F1	1	38043829	38046793	up
ENSG00000171604	2608.23	0.157388	0.0386854	4.0684	4.73363390479166e-05	0.00136262	CXXC5	5	139647299	139683882	up
ENSG00000211445	353.924	0.334527	0.082373	4.06112	4.8838000879005e-05	0.0013986	GPX3	5	151020591	151028988	up
ENSG00000255690	112.184	0.492829	0.12137	4.06055	4.89573364150464e-05	0.00139961	TRIL	7	28953358	28958330	up
ENSG00000034053	3063.7	0.120951	0.029834	4.05412	5.03226091523165e-05	0.00143372	APBA2	15	28884483	29118315	up
ENSG00000163032	1667.57	0.145042	0.0358276	4.04832	5.15857784130399e-05	0.00146411	VSNL1	2	17539126	17657018	up
ENSG00000162951	263.711	0.348853	0.086294	4.0426	5.28610168399205e-05	0.00149328	LRRTM1	2	80288351	80304752	up
ENSG00000130748	671.847	0.274279	0.0678823	4.0405	5.33364496165089e-05	0.00150416	TMEM160	19	47045909	47048624	up
ENSG00000105202	204.62	0.349141	0.0865154	4.03559	5.44648943175714e-05	0.00153339	FBL	19	39834458	39846379	up
ENSG00000152495	2055.64	0.242778	0.0601667	4.03509	5.45808076524544e-05	0.00153406	CAMK4	5	111223653	111494886	up
ENSG00000100027	324.142	0.270492	0.06705	4.03418	5.47922120887709e-05	0.00153741	YPEL1	22	21697536	21735794	up
ENSG00000234745	206.005	0.333465	0.0827116	4.03165	5.53860696040195e-05	0.00155137	HLA-B	6	31353872	31367067	up
ENSG00000137474	253.562	0.351024	0.0870754	4.03127	5.54760293567147e-05	0.00155137	MYO7A	11	77128246	77215241	up
ENSG00000197747	1703.91	0.213853	0.0531281	4.02523	5.69191725696878e-05	0.00158615	S100A10	1	151982915	151993859	up
ENSG00000183722	906.654	0.202717	0.050366	4.02488	5.70050398415857e-05	0.00158615	LHFPL6	13	39209116	39603528	up
ENSG00000081138	733.333	0.246687	0.0613691	4.01973	5.82660238515627e-05	0.00161853	CDH7	18	65750252	65890337	up
ENSG00000004660	469.571	0.238931	0.0594795	4.01703	5.89355456900378e-05	0.00162624	CAMKK1	17	3860315	3894891	up
ENSG00000170382	828.37	0.188928	0.0470321	4.017	5.89430488456143e-05	0.00162624	LRRN2	1	204617170	204685738	up
ENSG00000183780	400.891	0.248527	0.0618714	4.01682	5.89883099843167e-05	0.00162624	SLC35F3	1	233904676	234324511	up
ENSG00000188986	1469.51	0.173457	0.0431845	4.01665	5.90312532293259e-05	0.00162624	NELFB	9	137255327	137273542	up
ENSG00000177548	230.474	0.325519	0.081079	4.01484	5.94850674335722e-05	0.00163604	RABEP2	16	28904421	28936526	up
ENSG00000213722	2300.83	0.168112	0.0418964	4.01256	6.00640535282642e-05	0.00164924	DDAH2	6	31727038	31730617	up
ENSG00000136040	1879.89	0.135159	0.0336908	4.01176	6.02685238495653e-05	0.00164942	PLXNC1	12	94148577	94307675	up
ENSG00000178028	539.265	0.227763	0.0567923	4.01045	6.06030890479131e-05	0.00165586	DMAP1	1	44213455	44220681	up
ENSG00000186994	178.092	0.472629	0.117915	4.00821	6.11805647686931e-05	0.0016689	KANK3	19	8322584	8343262	up
ENSG00000172137	583.772	0.283881	0.0708747	4.0054	6.19135777480241e-05	0.00168613	CALB2	16	71358713	71390436	up
ENSG00000151948	609.257	0.242658	0.0606133	4.00338	6.24447024153148e-05	0.00169622	GLT1D1	12	128853427	128984968	up
ENSG00000157613	197.009	0.42704	0.106674	4.00321	6.24875131495734e-05	0.00169622	CREB3L1	11	46277662	46321409	up
ENSG00000215612	34.3735	0.967713	0.24213	3.99666	6.42421198324703e-05	0.00173537	HMX1	4	8846076	8871839	up
ENSG00000197136	1024.81	0.159547	0.0399265	3.99602	6.44152970003778e-05	0.00173723	PCNX3	11	65615776	65637439	up
ENSG00000181790	2811.31	0.176918	0.0442803	3.9954	6.45838351720653e-05	0.00173896	ADGRB1	8	142449430	142545009	up
ENSG00000267640	169.688	0.401878	0.10061	3.99443	6.48493368134082e-05	0.0017433		19	37822623	37823906	up
ENSG00000117122	45.2448	0.704757	0.176628	3.99005	6.60593254502392e-05	0.00177011	MFAP2	1	16974502	16980632	up
ENSG00000037280	50.4316	0.656026	0.164526	3.98738	6.68073018143963e-05	0.00178442	FLT4	5	180601506	180649624	up
ENSG00000167037	590.383	0.223111	0.0559875	3.98501	6.74773889394772e-05	0.00179656	SGSM1	22	24806169	24927578	up
ENSG00000178605	784.127	0.186961	0.0469363	3.98329	6.79678643282869e-05	0.00180673	GTPBP6	X	304529	318796	up
ENSG00000117154	530.333	0.272729	0.0686765	3.97121	7.15093679067661e-05	0.00189182	IGSF21	1	18107798	18378483	up
ENSG00000116983	1633.22	0.19133	0.0481975	3.9697	7.1962402503967e-05	0.00190079	HPCAL4	1	39678648	39691485	up
ENSG00000105516	178.128	0.448064	0.113019	3.96449	7.35522281513378e-05	0.00193664	DBP	19	48630030	48637379	up
ENSG00000197410	782.905	0.192673	0.0486557	3.95993	7.49718905554014e-05	0.00196917	DCHS2	4	154231742	154491799	up
ENSG00000079739	364.96	0.263065	0.0664628	3.95807	7.55569187095704e-05	0.00197585	PGM1	1	63593411	63660245	up
ENSG00000105254	3081.53	0.115155	0.0290955	3.95783	7.56339934344835e-05	0.00197585	TBCB	19	36114289	36125947	up
ENSG00000153246	57.6007	0.628001	0.159098	3.94727	7.90479485394672e-05	0.0020458	PLA2R1	2	159932006	160062615	up
ENSG00000124104	236.367	0.33157	0.0840629	3.94431	8.0030645518236e-05	0.00206482	SNX21	20	45833799	45843276	up
ENSG00000106868	288.591	0.294442	0.0747188	3.94067	8.12527312680337e-05	0.00208988	SUSD1	9	112040783	112175297	up
ENSG00000231925	420.86	0.24459	0.0620952	3.93895	8.18388331691718e-05	0.00209742	TAPBP	6	33299694	33314284	up
ENSG00000166676	456.649	0.217625	0.0552639	3.93792	8.21898625974833e-05	0.00209779	TVP23A	16	10760919	10818794	up
ENSG00000169184	295.581	0.343622	0.0874419	3.92972	8.50452754113405e-05	0.00216405	MN1	22	27748277	27801756	up
ENSG00000114204	28.1937	0.889287	0.226364	3.92857	8.54532396789902e-05	0.00217111	SERPINI2	3	167441914	167478972	up
ENSG00000116675	7198.69	0.0722011	0.0183833	3.92753	8.5824043979235e-05	0.00217721	DNAJC6	1	65248219	65415871	up
ENSG00000143845	1590.35	0.136256	0.0347075	3.92585	8.64249049706239e-05	0.00218912	ETNK2	1	204131062	204152044	up
ENSG00000188290	937.89	0.308791	0.078669	3.9252	8.66583588919401e-05	0.00219171	HES4	1	998962	1000172	up
ENSG00000113211	28.6861	0.882162	0.224951	3.92157	8.79732754589489e-05	0.00221488	PCDHB6	5	141150057	141153287	up
ENSG00000196867	488.506	0.380701	0.0972598	3.91427	9.06764701497422e-05	0.00227915	ZFP28	19	56538948	56556808	up
ENSG00000058404	3541.14	0.114537	0.0292664	3.91358	9.09361378768662e-05	0.00227915	CAMK2B	7	44210019	44334577	up
ENSG00000171291	19.0768	1.63933	0.419023	3.91228	9.14294148453771e-05	0.00228807	ZNF439	19	11848726	11883750	up
ENSG00000166573	183.777	0.363317	0.0929598	3.90833	9.29374177732908e-05	0.00232232	GALR1	18	77249848	77277900	up
ENSG00000138028	664.65	0.208381	0.0533359	3.90695	9.34674104984605e-05	0.00233207	CGREF1	2	27098889	27119128	up
ENSG00000154127	1999.38	0.126911	0.0325037	3.90451	9.44179367785228e-05	0.00235045	UBASH3B	11	122655722	122814473	up
ENSG00000180834	43.3642	0.767724	0.196634	3.90433	9.4486005497125e-05	0.00235045	MAP6D1	3	183815922	183825594	up
ENSG00000106100	29.8762	0.871159	0.223271	3.9018	9.54799921826792e-05	0.00236506	NOD1	7	30424527	30478784	up
ENSG00000137267	19043.2	0.130289	0.0334512	3.8949	9.82380014124444e-05	0.00242174	TUBB2A	6	3153497	3157544	up
ENSG00000198483	75.6847	0.550502	0.141377	3.89387	9.86580091889518e-05	0.00242174	ANKRD35	1	145866560	145885866	up
ENSG00000108001	1700.72	0.15298	0.0393007	3.89256	9.91929267771226e-05	0.00243125	EBF3	10	129835233	129973053	up
ENSG00000151376	305.775	0.279038	0.0718144	3.88554	0.000102102	0.00249051	ME3	11	86441108	86672636	up
ENSG00000182154	946.946	0.273499	0.0703982	3.88504	0.000102314	0.00249051	MRPL41	9	137551879	137552555	up
ENSG00000272121	210.218	0.380738	0.0980064	3.88483	0.000102401	0.00249051		3	43998081	43999149	up
ENSG00000137843	161.227	0.402115	0.103516	3.88458	0.000102507	0.00249051	PAK6	15	40217428	40277487	up
ENSG00000159164	11105.9	0.0773772	0.0199452	3.87948	0.000104678	0.00253956	SV2A	1	149903318	149917844	up
ENSG00000106348	1705.39	0.155338	0.040108	3.87299	0.000107507	0.00259307	IMPDH1	7	128392277	128409986	up
ENSG00000225663	2488.63	0.191805	0.0495911	3.86774	0.00010985	0.00264261	MCRIP1	17	81822361	81833302	up
ENSG00000129596	266.544	0.300992	0.0778225	3.86768	0.000109877	0.00264261	CDO1	5	115804733	115816659	up
ENSG00000181045	1001.48	0.183042	0.0473304	3.86731	0.00011004	0.00264271	SLC26A11	17	80219699	80253500	up
ENSG00000132821	4229.72	0.154185	0.0398915	3.86511	0.000111038	0.00266284	VSTM2L	20	37903111	37945350	up
ENSG00000167778	1729.18	0.157324	0.0407288	3.86273	0.000112129	0.00268513	SPRYD3	12	53064316	53079404	up
ENSG00000138606	1043.6	0.1666	0.0431995	3.85653	0.000115009	0.00274622	SHF	15	45167214	45201175	up
ENSG00000159733	260.005	0.296315	0.0769034	3.85307	0.000116645	0.00277731	ZFYVE28	4	2269582	2418651	up
ENSG00000123144	2235.95	0.154994	0.0402528	3.85052	0.000117865	0.00280237	TRIR	19	12730640	12734684	up
ENSG00000205356	1393.78	0.145594	0.0378768	3.8439	0.000121094	0.00287094	TECPR1	7	98214624	98252232	up
ENSG00000186047	103.575	0.448716	0.116808	3.84148	0.000122293	0.00289525	DLEU7	13	50519364	50843939	up
ENSG00000131242	3524.23	0.114544	0.0298578	3.83632	0.000124893	0.00293595	RAB11FIP4	17	31391675	31538211	up
ENSG00000139364	1645.85	0.127962	0.0333837	3.83307	0.000126553	0.00296539	TMEM132B	12	125186386	125662377	up
ENSG00000176720	473.902	0.637913	0.166426	3.83301	0.000126585	0.00296539	BOK	2	241551424	241574131	up
ENSG00000183186	1225.3	0.174807	0.0456424	3.82993	0.000128181	0.00298797	C2CD4C	19	405445	409147	up
ENSG00000166025	466.874	0.261526	0.0684706	3.81953	0.000133705	0.00310802	AMOTL1	11	94706431	94876748	up
ENSG00000085831	302.99	0.305951	0.0801721	3.81617	0.000135538	0.00313751	TTC39A	1	51287258	51345116	up
ENSG00000183624	564.013	0.204798	0.0536858	3.81475	0.000136323	0.00314694	HMCES	3	129278828	129306186	up
ENSG00000100242	1391.49	0.128254	0.0336464	3.81183	0.000137941	0.00317418	SUN2	22	38733290	38794143	up
ENSG00000030582	746.923	0.207959	0.054559	3.81164	0.000138048	0.00317418	GRN	17	44345246	44353106	up
ENSG00000140859	479.808	0.277209	0.0727356	3.81119	0.0001383	0.003175	KIFC3	16	57758217	57863053	up
ENSG00000169032	1007.23	0.157081	0.0412394	3.80901	0.000139527	0.00319491	MAP2K1	15	66386837	66491656	up
ENSG00000166924	2946.27	0.132791	0.0348656	3.80866	0.000139721	0.00319491	NYAP1	7	100483927	100494802	up
ENSG00000164897	649.758	0.200037	0.0525256	3.80837	0.000139883	0.00319491	TMUB1	7	151081085	151083493	up
ENSG00000133401	411.217	0.295552	0.0776114	3.8081	0.000140037	0.00319491	PDZD2	5	31639131	32110932	up
ENSG00000256235	19.0568	1.03719	0.272375	3.80795	0.000140126	0.00319491	SMIM3	5	150778757	150796734	up
ENSG00000271474	242.724	0.323895	0.0851078	3.8057	0.000141404	0.00320651	UNC5C-AS1	4	95549129	95552457	up
ENSG00000137161	604.675	0.232072	0.0609943	3.80481	0.000141913	0.00321366	CNPY3	6	42929480	42939294	up
ENSG00000057704	175.726	0.384762	0.101269	3.7994	0.000145045	0.00327126	TMCC3	12	94567122	94650557	up
ENSG00000146013	56.6176	0.610563	0.160754	3.79813	0.000145794	0.00328371	GFRA3	5	138252380	138274621	up
ENSG00000132975	542.952	0.201394	0.053068	3.79502	0.000147631	0.00331613	GPR12	13	26755200	26760786	up
ENSG00000139182	8073.36	0.0804525	0.0212136	3.7925	0.00014914	0.00333654	CLSTN3	12	7129698	7158945	up
ENSG00000158856	2748.14	0.126054	0.0332481	3.79132	0.000149846	0.00334784	DMTN	8	22048995	22082527	up
ENSG00000166886	411.296	0.241497	0.0637479	3.78831	0.000151674	0.00337509	NAB2	12	57089043	57095476	up
ENSG00000198055	776.088	0.18067	0.0477497	3.78368	0.000154526	0.00343255	GRK6	5	177403204	177442901	up
ENSG00000120328	48.6458	0.83182	0.219877	3.78312	0.000154874	0.00343255	PCDHB12	5	141208697	141212571	up
ENSG00000141959	2949.42	0.142796	0.0377522	3.78245	0.000155292	0.00343725	PFKL	21	44300051	44327376	up
ENSG00000072163	42.9631	0.824336	0.218043	3.78062	0.000156441	0.00345808	LIMS2	2	127638381	127681786	up
ENSG00000125967	399.312	0.26839	0.0710013	3.78007	0.000156782	0.00346105	NECAB3	20	33657087	33674463	up
ENSG00000174514	370.429	0.255044	0.0675019	3.77833	0.000157883	0.00347155	MFSD4A	1	205568885	205602918	up
ENSG00000182218	47.3275	0.636304	0.168427	3.77792	0.000158144	0.00347271	HHIPL1	14	99645129	99680569	up
ENSG00000129355	3079.85	0.118125	0.0312791	3.77647	0.000159066	0.00348835	CDKN2D	19	10566460	10569059	up
ENSG00000196562	1270.29	0.154482	0.0409356	3.77377	0.000160796	0.00352167	SULF2	20	47656197	47786616	up
ENSG00000110881	4031.87	0.100033	0.0265122	3.77309	0.000161236	0.00352666	ASIC1	12	50057548	50083611	up
ENSG00000116685	797.771	0.195626	0.0518882	3.77014	0.000163157	0.003564	KIAA2013	1	11919591	11926428	up
ENSG00000160014	32049	0.0679634	0.0180287	3.76974	0.000163418	0.00356503	CALM3	19	46601074	46610782	up
ENSG00000142733	145.301	0.394798	0.10504	3.75854	0.000170908	0.00371386	MAP3K6	1	27355184	27366961	up
ENSG00000131165	2016.24	0.130012	0.0346457	3.75263	0.00017499	0.00378774	CHMP1A	16	89640816	89657738	up
ENSG00000119946	396.697	0.27092	0.072239	3.75034	0.000176597	0.00381756	CNNM1	10	99329356	99394330	up
ENSG00000144730	1301.43	0.130954	0.0349673	3.74504	0.000180366	0.00388896	IL17RD	3	57089982	57170306	up
ENSG00000225697	179.548	0.354079	0.0946086	3.74257	0.000182147	0.00391967	SLC26A6	3	48625723	48635493	up
ENSG00000002834	2658.46	0.106997	0.0285904	3.74241	0.000182261	0.00391967	LASP1	17	38869859	38921770	up
ENSG00000179632	663.496	0.21918	0.0585755	3.74184	0.000182681	0.00392363	MAF1	8	144104461	144107611	up
ENSG00000115902	2218.46	0.111077	0.0297829	3.72954	0.000191828	0.00409521	SLC1A4	2	64988477	65023865	up
ENSG00000144711	2343.58	0.138488	0.0371336	3.72945	0.000191898	0.00409521	IQSEC1	3	12897043	13283281	up
ENSG00000196781	2224.13	0.135588	0.0363864	3.72635	0.000194272	0.00412597	TLE1	9	81583683	81689547	up
ENSG00000175906	154.4	0.374747	0.100577	3.72597	0.000194563	0.00412597	ARL4D	17	43398993	43401137	up
ENSG00000186732	96.4695	0.52554	0.141053	3.72583	0.000194677	0.00412597	MPPED1	22	43411196	43507848	up
ENSG00000150991	9761.49	0.0813354	0.0218305	3.72577	0.000194718	0.00412597	UBC	12	124911604	124917368	up
ENSG00000166840	54.9842	0.618861	0.166143	3.72487	0.000195414	0.0041332	GLYATL1	11	58905398	59043527	up
ENSG00000145416	447.791	0.240368	0.0645689	3.72266	0.000197132	0.00416427	MARCHF1	4	163524298	164384050	up
ENSG00000161036	733.578	0.185404	0.0498107	3.72216	0.000197522	0.00416722	LRWD1	7	102464956	102473168	up
ENSG00000274588	129.292	0.423302	0.113773	3.72059	0.000198758	0.0041827	DGKK	X	50365409	50470825	up
ENSG00000129824	963.984	6.08887	1.63786	3.71757	0.000201148	0.00422234	RPS4Y1	Y	2841602	2932000	up
ENSG00000109099	83.3512	0.50153	0.135588	3.69891	0.000216526	0.00452351	PMP22	17	15229773	15272292	up
ENSG00000067840	5748.89	0.142674	0.0385725	3.69885	0.000216582	0.00452351	PDZD4	X	153802166	153830565	up
ENSG00000142173	81.8229	0.57219	0.154716	3.69833	0.000217027	0.00452697	COL6A2	21	46098112	46132848	up
ENSG00000159618	51.4841	0.685166	0.185279	3.69802	0.00021729	0.00452697	ADGRG5	16	57542643	57591681	up
ENSG00000105376	261.131	0.334412	0.090446	3.69737	0.000217849	0.00453294	ICAM5	19	10289952	10296778	up
ENSG00000130762	28.6973	0.882174	0.239232	3.68752	0.00022645	0.00468849	ARHGEF16	1	3454665	3481113	up
ENSG00000101161	1909.06	0.127581	0.0346632	3.6806	0.000232688	0.00481168	PRPF6	20	63981132	64033100	up
ENSG00000109132	299.918	0.311006	0.0845313	3.67918	0.000233981	0.00482644	PHOX2B	4	41744082	41748725	up
ENSG00000189221	187.378	0.360822	0.0980936	3.67834	0.000234754	0.00483641	MAOA	X	43654907	43746817	up
ENSG00000099337	14.2668	1.28025	0.348216	3.67659	0.000236369	0.00486366	KCNK6	19	38319845	38332076	up
ENSG00000069188	1309.42	0.211142	0.0574337	3.67628	0.000236662	0.00486368	SDK2	17	73334384	73644445	up
ENSG00000177830	766.873	0.180727	0.0492036	3.67304	0.000239679	0.00491962	CHID1	11	867859	915058	up
ENSG00000123119	728.296	0.177519	0.0484225	3.66605	0.000246321	0.00502501	NECAB1	8	90791741	90959393	up
ENSG00000160781	150.338	0.487222	0.13294	3.66497	0.000247365	0.00504013	PAQR6	1	156243320	156248117	up
ENSG00000166402	2877.91	0.102163	0.0279282	3.65805	0.00025414	0.00516556	TUB	11	8019244	8106243	up
ENSG00000065320	75.2521	0.5715	0.156315	3.65608	0.000256099	0.00519271	NTN1	17	9021510	9244000	up
ENSG00000145819	375.516	0.233779	0.0640214	3.65158	0.000260633	0.00527822	ARHGAP26	5	142770377	143229011	up
ENSG00000085552	122.533	0.392173	0.107618	3.64413	0.000268298	0.0054037	IGSF9	1	159927039	159945613	up
ENSG00000172301	514.374	0.213377	0.0585623	3.64359	0.000268865	0.00540552	COPRS	17	31851871	31859291	up
ENSG00000175161	2118.31	0.123574	0.0339544	3.63941	0.000273262	0.00548069	CADM2	3	84958989	86074429	up
ENSG00000196639	26.8149	0.883248	0.242839	3.63718	0.000275642	0.00551742	HRH1	3	11137093	11263557	up
ENSG00000136444	341.248	0.249802	0.0686821	3.63707	0.000275755	0.00551742	RSAD1	17	50478860	50485974	up
ENSG00000055813	879.976	0.235054	0.0646602	3.63523	0.000277737	0.00555041	CCDC85A	2	56183990	56386172	up
ENSG00000079102	2750.67	0.172371	0.0474601	3.63191	0.000281336	0.0056156	RUNX1T1	8	91954972	92103385	up
ENSG00000134207	280.079	0.264957	0.0730515	3.62699	0.000286742	0.00571666	SYT6	1	114089291	114153880	up
ENSG00000127526	971.51	0.152463	0.0420477	3.62595	0.000287902	0.00573293	SLC35E1	19	16549831	16572415	up
ENSG00000173020	1938.29	0.137178	0.0378416	3.62507	0.000288885	0.00574239	GRK2	11	67266473	67286556	up
ENSG00000214063	887.662	0.191045	0.0527236	3.62351	0.000290632	0.00576663	TSPAN4	11	842812	867116	up
ENSG00000157240	121.144	0.464637	0.128372	3.61945	0.000295233	0.00584132	FZD1	7	91264433	91271326	up
ENSG00000151468	149.696	0.376235	0.103954	3.61926	0.000295448	0.00584132	CCDC3	10	12896625	13099652	up
ENSG00000103363	2132.79	0.16509	0.0456501	3.61644	0.000298687	0.00589837	ELOB	16	2771414	2777289	up
ENSG00000105379	356.885	0.294488	0.0814675	3.61479	0.000300594	0.00592899	ETFB	19	51345169	51366388	up
ENSG00000237289	586.628	0.555828	0.153927	3.61099	0.000305029	0.00600937	CKMT1B	15	43593054	43604901	up
ENSG00000152910	418.97	0.293193	0.0812046	3.61054	0.000305556	0.00601263	CNTNAP4	16	76277278	76560757	up
ENSG00000141068	834.361	0.191942	0.0531835	3.60906	0.000307311	0.00604003	KSR1	17	27456448	27626438	up
ENSG00000140848	298.819	0.374656	0.103871	3.60692	0.000309851	0.00607563	CPNE2	16	57092583	57148369	up
ENSG00000117394	670.703	0.261663	0.0725935	3.60449	0.000312762	0.0061255	SLC2A1	1	42925353	42958893	up
ENSG00000189410	35.3953	0.785066	0.217987	3.60143	0.000316472	0.00618364	SH2D5	1	20719731	20732837	up
ENSG00000197226	3195.56	0.0899154	0.0249774	3.59988	0.000318367	0.00621339	TBC1D9B	5	179862066	179907897	up
ENSG00000172889	194.212	0.312952	0.0870181	3.5964	0.000322652	0.00626765	EGFL7	9	136658856	136672678	up
ENSG00000167641	60.3875	0.572099	0.1592	3.59358	0.00032616	0.00631371	PPP1R14A	19	38251237	38256532	up
ENSG00000005059	79.3249	0.456648	0.127306	3.58701	0.000334495	0.00643768	MCUB	4	109560209	109688719	up
ENSG00000108387	489.28	0.2046	0.0570473	3.58649	0.000335161	0.00644306	SEPTIN4	17	58520250	58544368	up
ENSG00000083444	893.186	0.233236	0.0650934	3.58309	0.000339552	0.00649844	PLOD1	1	11934205	11975538	up
ENSG00000172602	50.1193	0.65655	0.183248	3.58286	0.000339857	0.00649844	RND1	12	48857145	48865870	up
ENSG00000225828	59.2578	0.538369	0.150293	3.58213	0.000340802	0.00650648	FAM229A	1	32361270	32364278	up
ENSG00000169427	834.857	0.168522	0.0470572	3.58122	0.000341995	0.00650689	KCNK9	8	139600838	139704109	up
ENSG00000001617	733.653	0.180744	0.0504756	3.58081	0.000342531	0.00650966	SEMA3F	3	50155045	50189075	up
ENSG00000153823	762.88	0.156287	0.0436932	3.57691	0.000347683	0.00659254	PID1	2	228850526	229271287	up
ENSG00000176871	4149.7	0.100133	0.0280588	3.56868	0.000358782	0.00677255	WSB2	12	118032687	118062430	up
ENSG00000080644	630.963	0.244807	0.0686995	3.56344	0.000366023	0.00689323	CHRNA3	15	78593052	78621295	up
ENSG00000170017	7657.52	0.0827414	0.0232288	3.56202	0.000368012	0.00692166	ALCAM	3	105366909	105576900	up
ENSG00000236279	327.487	0.292905	0.0822358	3.56177	0.000368363	0.00692166	CLEC2L	7	139523685	139544985	up
ENSG00000159307	1348.65	0.143627	0.0403373	3.56065	0.000369939	0.00694343	SCUBE1	22	43197280	43343372	up
ENSG00000155368	370.81	0.233033	0.0654864	3.5585	0.000372984	0.00697702	DBI	2	119366924	119372550	up
ENSG00000070808	308.569	0.303888	0.0855113	3.55377	0.000379745	0.00709552	CAMK2A	5	150219491	150290093	up
ENSG00000167680	1908.85	0.213892	0.0602014	3.55295	0.000380941	0.00710196	SEMA6B	19	4542593	4581776	up
ENSG00000146112	1057.38	0.140523	0.0395932	3.54916	0.00038646	0.00715833	PPP1R18	6	30676389	30687895	up
ENSG00000250305	136.67	0.36769	0.103616	3.54856	0.000387337	0.0071651	TRMT9B	8	12945642	13031503	up
ENSG00000100678	719.13	0.161813	0.0456441	3.54511	0.000392451	0.00723559	SLC8A3	14	70044215	70189480	up
ENSG00000188522	42.6825	0.686016	0.193582	3.5438	0.000394404	0.00726146	FAM83G	17	18968789	19004764	up
ENSG00000153904	3765.45	0.137544	0.0388791	3.53775	0.00040355	0.00740744	DDAH1	1	85318481	85578363	up
ENSG00000145730	1078	0.142875	0.0404509	3.53205	0.000412345	0.00756057	PAM	5	102753981	103029730	up
ENSG00000034510	23191.1	0.131282	0.0372119	3.52797	0.00041876	0.00766134	TMSB10	2	84905656	84906671	up
ENSG00000105464	951.225	0.259456	0.0735821	3.52608	0.000421758	0.00770773	GRIN2D	19	48393668	48444931	up
ENSG00000114353	889.741	0.191166	0.0543453	3.51762	0.000435437	0.00791432	GNAI2	3	50226292	50259362	up
ENSG00000117519	658.392	0.184768	0.0525788	3.51412	0.000441205	0.00801042	CNN3	1	94896949	94927223	up
ENSG00000232434	1851.05	0.184684	0.0525655	3.51341	0.000442389	0.00802317	AJM1	9	136842478	136848801	up
ENSG00000165810	912.835	0.275902	0.0785363	3.51305	0.000442999	0.0080255	BTNL9	5	181040225	181061521	up
ENSG00000127666	36.3975	0.771512	0.219706	3.51156	0.000445493	0.00806192	TICAM1	19	4815932	4831712	up
ENSG00000132329	48.6152	0.583816	0.166538	3.5056	0.000455585	0.00821427	RAMP1	2	237858893	237912106	up
ENSG00000106268	71.498	0.487955	0.1392	3.50542	0.000455883	0.00821427	NUDT1	7	2242226	2251146	up
ENSG00000114023	652.986	0.256168	0.073283	3.4956	0.000473005	0.00848608	FAM162A	3	122384161	122412334	up
ENSG00000275993	113.234	0.480081	0.137392	3.49423	0.000475427	0.00852037		21	6111131	6123778	up
ENSG00000070159	833.431	0.174947	0.0501089	3.49133	0.000480625	0.00859505	PTPN3	9	109375466	109498313	up
ENSG00000121005	138.674	0.335311	0.0961977	3.48565	0.000490943	0.0087234	CRISPLD1	8	74984505	75034558	up
ENSG00000109756	851.731	0.153441	0.0440625	3.48236	0.000497024	0.00881919	RAPGEF2	4	159103013	159360174	up
ENSG00000141480	1135.67	0.139268	0.0399982	3.48186	0.00049795	0.00881919	ARRB2	17	4710596	4721499	up
ENSG00000162105	829.368	0.179312	0.0515029	3.48159	0.000498451	0.00881919	SHANK2	11	70467854	71252577	up
ENSG00000224982	888.601	0.208793	0.0599783	3.48114	0.000499291	0.00882468	TMEM233	12	119593774	119643075	up
ENSG00000214717	1194.86	0.139682	0.0401894	3.4756	0.000509718	0.00893319	ZBED1	X	2486414	2500976	up
ENSG00000160932	822.217	0.155025	0.044622	3.47418	0.000512416	0.00896565	LY6E	8	143017982	143023832	up
ENSG00000172247	1120.16	0.188399	0.0542303	3.47406	0.000512646	0.00896565	C1QTNF4	11	47589667	47594411	up
ENSG00000185361	130.244	0.403737	0.116294	3.47171	0.000517163	0.00901943	TNFAIP8L1	19	4639516	4655568	up
ENSG00000277363	5171.1	0.0908645	0.0261774	3.4711	0.00051833	0.00902337	SRCIN1	17	38530031	38605952	up
ENSG00000267767	76.6894	0.50999	0.147229	3.46393	0.000532345	0.00924224	LINC01801	19	34788527	34832869	up
ENSG00000111678	381.962	0.234353	0.0676607	3.46365	0.000532897	0.00924224	C12orf57	12	6942978	6946003	up
ENSG00000280287	93.9949	0.467241	0.134973	3.46173	0.000536712	0.00929874		12	132550729	132554947	up
ENSG00000148341	1527.68	0.140278	0.0405849	3.45642	0.000547412	0.00946443	SH3GLB2	9	129007036	129028331	up
ENSG00000007237	711.591	0.2589	0.0749187	3.45575	0.000548761	0.0094689	GAS7	17	9910606	10198606	up
ENSG00000156959	2511.37	0.132167	0.0382456	3.45573	0.000548807	0.0094689	LHFPL4	3	9498361	9553822	up
ENSG00000141873	563.811	0.202666	0.0587033	3.45238	0.000555667	0.00954914	SLC39A3	19	2732204	2740028	up
ENSG00000163995	707.768	0.160114	0.0463784	3.45234	0.000555749	0.00954914	ABLIM2	4	7965310	8158832	up
ENSG00000181541	324.515	0.384803	0.11149	3.45144	0.0005576	0.00957108	MAB21L2	4	150582151	150584693	up
ENSG00000165238	2086.64	0.133431	0.0386888	3.44882	0.000563052	0.00965302	WNK2	9	93184122	93320572	up
ENSG00000072840	111.782	0.439648	0.127632	3.44466	0.000571777	0.00977417	EVC	4	5711201	5814305	up
ENSG00000109762	352.842	0.222085	0.0644853	3.44397	0.000573249	0.00978928	SNX25	4	185204237	185370185	up
ENSG00000119227	535.961	0.194287	0.0564282	3.44309	0.000575106	0.00980846	PIGZ	3	196946356	196969060	up
ENSG00000157927	353.841	0.248262	0.0721087	3.44288	0.000575549	0.00980846	RADIL	7	4797055	4883716	up
ENSG00000074590	1020.82	0.153841	0.0446976	3.44182	0.000577822	0.00983714	NUAK1	12	106063345	106138954	up
ENSG00000131187	159.852	0.387885	0.112711	3.44141	0.000578696	0.00984196	F12	5	177402133	177416583	up
ENSG00000100321	3674.71	0.0867817	0.0252214	3.4408	0.000579998	0.00985406	SYNGR1	22	39349925	39385575	up
ENSG00000134070	80.9542	0.535315	0.155635	3.43956	0.000582667	0.00987419	IRAK2	3	10164919	10243745	up
ENSG00000146828	655.511	0.167368	0.0486621	3.43939	0.000583035	0.00987419	SLC12A9	7	100826820	100867010	up
ENSG00000116852	8931.4	0.104402	0.030373	3.43733	0.000587471	0.00993041	KIF21B	1	200969390	201023714	up
ENSG00000137841	146.914	0.335358	0.0975873	3.43649	0.000589304	0.00994237	PLCB2	15	40278176	40307935	up
ENSG00000174744	181.925	0.304105	0.0884936	3.43646	0.000589372	0.00994237	BRMS1	11	66337333	66345125	up
ENSG00000101443	27.5096	0.934345	0.272118	3.43361	0.00059561	0.0100273	WFDC2	20	45469753	45481532	up
ENSG00000260918	156.59	0.33947	0.098928	3.43148	0.000600293	0.0100959		4	47431960	47438959	up
ENSG00000089486	1427.91	0.13349	0.0389594	3.42638	0.000611689	0.0102462	CDIP1	16	4510669	4538828	up
ENSG00000181234	249.32	0.315684	0.0922431	3.4223	0.00062094	0.0103699	TMEM132C	12	128267170	128707911	up
ENSG00000166546	462.091	0.184599	0.0539637	3.4208	0.000624371	0.0104064	BEAN1	16	66427295	66493529	up
ENSG00000176108	332.375	0.245469	0.0718502	3.4164	0.000634547	0.0105654	CHMP6	17	80991598	81009517	up
ENSG00000184156	1549.46	0.134252	0.0393111	3.41512	0.000637543	0.0106047	KCNQ3	8	132120861	132481095	up
ENSG00000169258	3724.28	0.112519	0.0329625	3.41354	0.000641241	0.0106556	GPRIN1	5	176595802	176610156	up
ENSG00000188191	2797.85	0.172512	0.0506064	3.4089	0.000652257	0.0107677	PRKAR1B	7	549197	727650	up
ENSG00000115884	352.527	0.246059	0.0722348	3.40638	0.000658303	0.0108526	SDC1	2	20200797	20225433	up
ENSG00000125895	621.861	0.181867	0.0534115	3.40501	0.000661613	0.0108963	TMEM74B	20	1180561	1185415	up
ENSG00000096746	1144.4	0.127101	0.0373336	3.40446	0.00066294	0.0109074	HNRNPH3	10	68331174	68343193	up
ENSG00000005379	1469.52	0.16656	0.0489939	3.39961	0.000674811	0.01107	TSPOAP1	17	58301228	58328795	up
ENSG00000278535	336.054	0.276796	0.0814385	3.39884	0.000676732	0.0110906	DHRS11	17	36591879	36600804	up
ENSG00000112394	66.9274	0.491873	0.144776	3.39748	0.000680102	0.0111348	SLC16A10	6	111087503	111231194	up
ENSG00000174460	2890.31	0.102076	0.0300561	3.39618	0.000683345	0.0111769	ZCCHC12	X	118823824	118826968	up
ENSG00000158555	1512.13	0.12794	0.0376867	3.39483	0.000686704	0.0112099	GDPD5	11	75434640	75525941	up
ENSG00000247596	338.27	0.278418	0.0820344	3.39392	0.000688989	0.0112362	TWF2	3	52228612	52246788	up
ENSG00000104983	52.2422	0.652076	0.192297	3.39099	0.00069641	0.0113461	CCDC61	19	45995461	46021318	up
ENSG00000099194	3236.48	0.1748	0.0515671	3.38976	0.000699528	0.0113858	SCD	10	100347233	100364826	up
ENSG00000163050	286.451	0.272521	0.0805344	3.38391	0.000714619	0.0116087	COQ8A	1	226940286	226987544	up
ENSG00000177700	559.416	0.236292	0.0698385	3.38341	0.000715905	0.0116183	POLR2L	11	837356	842529	up
ENSG00000248540	157.923	0.327234	0.0967644	3.38176	0.000720226	0.0116771		15	74125915	74129341	up
ENSG00000076356	1356.39	0.167141	0.049437	3.38089	0.000722524	0.0116976	PLXNA2	1	208022242	208244384	up
ENSG00000149806	2294.24	0.158689	0.0469428	3.38048	0.0007236	0.0116976	FAU	11	65120630	65122177	up
ENSG00000128591	71.9815	0.527766	0.156377	3.37497	0.000738247	0.0119113	FLNC	7	128830406	128859274	up
ENSG00000086504	760.598	0.178207	0.052816	3.37412	0.00074053	0.0119331	MRPL28	16	366969	371289	up
ENSG00000179841	198.066	0.278965	0.0826942	3.37345	0.000742325	0.0119424	AKAP5	14	64465499	64474503	up
ENSG00000205143	38.3366	0.700808	0.207863	3.37149	0.000747625	0.0119929	ARID3C	9	34621049	34629066	up
ENSG00000085662	1862.12	0.111335	0.0330428	3.36941	0.000753285	0.012048	AKR1B1	7	134442356	134459284	up
ENSG00000147526	557.599	0.185294	0.0550012	3.36891	0.000754674	0.012048	TACC1	8	38728186	38853028	up
ENSG00000162433	611.822	0.461065	0.137007	3.36526	0.000764714	0.012185	AK4	1	65147549	65232145	up
ENSG00000196990	19.543	0.91385	0.272079	3.35877	0.0007829	0.012451	FAM163B	9	133577081	133609389	up
ENSG00000182575	86.9082	0.553628	0.164934	3.35666	0.000788891	0.0125169	NXPH3	17	49575871	49583827	up
ENSG00000134917	59.0899	0.527838	0.157257	3.35652	0.000789302	0.0125169	ADAMTS8	11	130404923	130428609	up
ENSG00000117245	144.943	0.336081	0.100151	3.35573	0.000791557	0.0125408	KIF17	1	20664014	20718017	up
ENSG00000114270	307.211	0.302163	0.0900641	3.35498	0.0007937	0.0125628	COL7A1	3	48564073	48595329	up
ENSG00000198908	695.909	0.174881	0.0521367	3.35427	0.000795733	0.012583	GPRASP3	X	102720688	102753540	up
ENSG00000274642	205.168	0.285335	0.0851684	3.35025	0.000807397	0.0127433		1	120197085	120319680	up
ENSG00000171302	1103.67	0.146443	0.0438073	3.34289	0.000829118	0.0130122	CANT1	17	78991716	79009867	up
ENSG00000166770	199.834	4.01465	1.20148	3.34142	0.00083351	0.0130688	ZNF667-AS1	19	56477250	56504362	up
ENSG00000100376	295.165	0.238803	0.0714908	3.34033	0.000836781	0.0130954	FAM118A	22	45308968	45341955	up
ENSG00000184497	181.18	0.302816	0.0907386	3.33723	0.000846178	0.0132177	TMEM255B	13	113759226	113816995	up
ENSG00000259953	109.589	0.374491	0.11228	3.33534	0.000851942	0.0132828	LINC02977	9	112028570	112039143	up
ENSG00000073008	630.997	0.165716	0.0497343	3.33202	0.000862188	0.0134174	PVR	19	44643798	44666162	up
ENSG00000105329	95.9078	0.461364	0.138493	3.33131	0.000864368	0.0134388	TGFB1	19	41301587	41353922	up
ENSG00000179862	164.157	0.31934	0.0959245	3.32908	0.000871349	0.013532	CITED4	1	40861054	40862363	up
ENSG00000145494	660.497	0.183788	0.0552398	3.3271	0.00087755	0.0136057	NDUFS6	5	1801407	1816048	up
ENSG00000197696	50.4933	0.65217	0.196317	3.32202	0.000893677	0.0137788	NMB	15	84655129	84658563	up
ENSG00000134871	532.411	0.182828	0.0550872	3.31888	0.000903804	0.0139092	COL4A2	13	110305812	110513209	up
ENSG00000122884	148.019	0.437296	0.131833	3.31705	0.000909731	0.0139681	P4HA1	10	73007217	73096974	up
ENSG00000166823	116.352	0.401944	0.12118	3.31692	0.000910146	0.0139681	MESP1	15	89749875	89751249	up
ENSG00000170893	1225.55	0.181076	0.0546104	3.31577	0.000913899	0.014	TRH	3	129974688	129977935	up
ENSG00000176749	3630.63	0.0955459	0.0288315	3.31394	0.000919916	0.0140663	CDK5R1	17	32486993	32491253	up
ENSG00000183826	1270.48	0.115535	0.0348964	3.31079	0.000930328	0.0142125	BTBD9	6	38168451	38640148	up
ENSG00000150594	268.788	0.32372	0.0977896	3.31037	0.000931725	0.014217	ADRA2A	10	111077029	111080907	up
ENSG00000223865	45.4895	0.643631	0.194452	3.30997	0.000933074	0.014217	HLA-DPB1	6	33075990	33089696	up
ENSG00000114026	467.554	0.196747	0.0594413	3.30993	0.000933185	0.014217	OGG1	3	9749944	9788219	up
ENSG00000143740	726.065	0.166092	0.050205	3.30827	0.000938727	0.0142799	SNAP47	1	227728200	227781826	up
ENSG00000245870	46.3404	0.639775	0.193392	3.30819	0.000939027	0.0142799	LINC00682	4	41872741	41882955	up
ENSG00000196263	133.17	4.39909	1.33066	3.30594	0.000946576	0.014376	ZNF471	19	56507850	56530221	up
ENSG00000117410	3570.38	0.109487	0.0331222	3.30554	0.000947938	0.014376	ATP6V0B	1	43974487	43978295	up
ENSG00000074842	650.999	0.168264	0.0509349	3.3035	0.000954848	0.0144677	MYDGF	19	4641374	4670362	up
ENSG00000178184	317.295	0.222121	0.0673314	3.29892	0.000970568	0.0146543	PARD6G	18	80157232	80247514	up
ENSG00000186193	70.3407	0.533823	0.161989	3.29542	0.000982744	0.0147962	SAPCD2	9	137062127	137070557	up
ENSG00000111846	261.316	0.251869	0.0764607	3.2941	0.000987382	0.0148526	GCNT2	6	10492223	10629368	up
ENSG00000139998	3550.15	0.0997851	0.0303111	3.29203	0.000994671	0.0149258	RAB15	14	64945814	64973226	up
ENSG00000119689	1961.89	0.110082	0.0334465	3.29127	0.000997368	0.0149489	DLST	14	74881891	74903743	up
ENSG00000198046	98.3782	2.80246	0.851746	3.29025	0.00100098	0.0149761	ZNF667	19	56439325	56478065	up
ENSG00000113327	908.398	0.175177	0.053258	3.28921	0.0010047	0.0150047	GABRG2	5	162000057	162162977	up
ENSG00000027644	13.8468	1.24383	0.378227	3.28857	0.00100699	0.0150256	INSRR	1	156840063	156859117	up
ENSG00000110786	2122.33	0.100706	0.0306255	3.28831	0.00100792	0.0150259	PTPN5	11	18727928	18792721	up
ENSG00000121769	353.453	0.213853	0.0650414	3.28795	0.0010092	0.0150303	FABP3	1	31365253	31376850	up
ENSG00000142634	229.982	0.286449	0.0871299	3.28761	0.00101042	0.0150303	EFHD2	1	15409888	15430339	up
ENSG00000176978	559.091	0.204759	0.0622846	3.28747	0.00101092	0.0150303	DPP7	9	137110542	137118309	up
ENSG00000250986	269.194	0.277265	0.084401	3.2851	0.00101948	0.0151111	LINC02600	4	3758748	3763390	up
ENSG00000156711	89.1435	0.429807	0.130841	3.28496	0.00101998	0.0151111	MAPK13	6	36127809	36144524	up
ENSG00000138395	56.2807	0.533002	0.162365	3.28274	0.00102804	0.0152016	CDK15	2	201790461	201895550	up
ENSG00000187416	272.809	0.252975	0.0770773	3.28209	0.00103039	0.0152113	LHFPL3	7	104328603	104908561	up
ENSG00000121060	188.887	0.314012	0.0956851	3.28172	0.00103175	0.0152178	TRIM25	17	56836387	56914080	up
ENSG00000112715	464.636	0.448	0.136565	3.28048	0.00103629	0.0152713	VEGFA	6	43770184	43786487	up
ENSG00000143162	555.603	0.190334	0.0580573	3.27839	0.00104402	0.015331	CREG1	1	167529117	167553805	up
ENSG00000162302	442.11	0.228616	0.069796	3.27549	0.00105479	0.0154613	RPS6KA4	11	64359148	64372215	up
ENSG00000162722	454.309	0.236592	0.0722617	3.2741	0.00105999	0.0155109	TRIM58	1	247857187	247880138	up
ENSG00000130829	95.2312	0.441427	0.134896	3.27235	0.00106659	0.0155937	DUSP9	X	153642492	153651326	up
ENSG00000162073	510.433	0.179012	0.0547459	3.26988	0.00107594	0.0156959	PAQR4	16	2969270	2973484	up
ENSG00000119333	354.621	0.22553	0.0690119	3.26799	0.00108313	0.0157664	DYNC2I2	9	128633653	128656847	up
ENSG00000273066	116.306	0.386786	0.11852	3.26347	0.00110057	0.0159644		9	136799223	136810042	up
ENSG00000125657	91.4112	0.431904	0.132424	3.26153	0.00110814	0.0160209	TNFSF9	19	6531026	6535924	up
ENSG00000197119	1720.28	0.172957	0.0530998	3.25721	0.00112512	0.0162054	SLC25A29	14	100291116	100306547	up
ENSG00000148848	142.727	0.353545	0.108689	3.25282	0.00114267	0.0164321	ADAM12	10	126012381	126388477	up
ENSG00000141524	117.28	0.362387	0.111461	3.25125	0.00114899	0.0165089	TMC6	17	78107397	78132407	up
ENSG00000148408	3930.49	0.0767777	0.0236349	3.24849	0.00116018	0.0166274	CACNA1B	9	137877782	138124624	up
ENSG00000105135	842.137	0.138348	0.042685	3.24114	0.00119051	0.0170174	ILVBL	19	15114984	15125786	up
ENSG00000258429	71.2784	0.51097	0.157723	3.23966	0.00119672	0.0170914	PDF	16	69326913	69330588	up
ENSG00000142149	602.204	0.185806	0.0574554	3.23393	0.001221	0.0173787	HUNK	21	31873020	32044633	up
ENSG00000159399	636.336	0.675155	0.208979	3.23073	0.00123473	0.0175292	HK2	2	74834127	74893359	up
ENSG00000169856	347.723	0.222275	0.0688087	3.23034	0.00123645	0.0175303	ONECUT1	15	52755053	52791078	up
ENSG00000164176	3426.55	0.0880877	0.0272698	3.23023	0.00123691	0.0175303	EDIL3	5	83940554	84384880	up
ENSG00000122420	158.624	0.317781	0.098497	3.2263	0.00125402	0.0177425	PTGFR	1	78303884	78540701	up
ENSG00000160233	785.087	0.179221	0.0555827	3.2244	0.00126239	0.0178458	LRRC3	21	44455510	44462196	up
ENSG00000077463	385.039	0.235568	0.0731154	3.22186	0.00127359	0.0179853	SIRT6	19	4174109	4182566	up
ENSG00000060140	127.898	0.360947	0.112105	3.21971	0.0012832	0.0180826	STYK1	12	10618923	10674318	up
ENSG00000131116	2627.13	0.182131	0.0565685	3.21965	0.00128348	0.0180826	ZNF428	19	43607224	43619629	up
ENSG00000087086	4942.05	0.0716641	0.0222662	3.21851	0.00128859	0.0181254	FTL	19	48965309	48966879	up
ENSG00000137261	334.179	0.232136	0.0721614	3.2169	0.00129584	0.0181952	KIAA0319	6	24544104	24646191	up
ENSG00000108179	359.457	0.236431	0.0735143	3.21613	0.00129934	0.018229	PPIF	10	79347469	79355334	up
ENSG00000144791	134.157	0.328012	0.102015	3.21532	0.00130298	0.0182647	LIMD1	3	45555394	45686341	up
ENSG00000145920	3170.67	0.0975733	0.0303504	3.2149	0.00130491	0.0182764	CPLX2	5	175796310	175884021	up
ENSG00000161267	213.517	0.265346	0.0825702	3.21358	0.00131089	0.0183448	BDH1	3	197509783	197573323	up
ENSG00000149403	203.319	0.336893	0.104842	3.21333	0.00131204	0.0183455	GRIK4	11	120511746	120988906	up
ENSG00000101188	22.649	0.844539	0.262971	3.21153	0.0013203	0.0184139	NTSR1	20	62708836	62762771	up
ENSG00000130643	1070.44	0.196838	0.0612953	3.2113	0.00132135	0.0184139	CALY	10	133324072	133336935	up
ENSG00000128536	154.581	0.302171	0.0941691	3.20881	0.00133284	0.018543	CDHR3	7	105876796	106036432	up
ENSG00000148826	85.6469	0.453991	0.141512	3.20815	0.00133593	0.0185704	NKX6-2	10	132783179	132786147	up
ENSG00000231437	61.3423	0.537473	0.167659	3.20574	0.00134714	0.0187106	LINC01750	1	111989770	111998842	up
ENSG00000205363	932.065	0.151902	0.0473945	3.20506	0.00135036	0.0187397	INSYN1	15	73735458	73753351	up
ENSG00000148082	1941.38	0.100393	0.0313378	3.20358	0.00135731	0.0188205	SHC3	9	89005771	89178818	up
ENSG00000147036	517.792	0.208401	0.065068	3.20282	0.00136091	0.0188548	LANCL3	X	37571569	37684463	up
ENSG00000116514	827.921	0.153334	0.0479063	3.20071	0.0013709	0.0189532	RNF19B	1	32936445	32964809	up
ENSG00000179630	357.585	0.212417	0.0663935	3.19936	0.00137731	0.018996	LACC1	13	43879284	43893932	up
ENSG00000100345	1456.2	0.124056	0.0387983	3.19747	0.00138641	0.0190727	MYH9	22	36281280	36388010	up
ENSG00000181409	1138	0.201208	0.0629485	3.19638	0.00139162	0.0191168	AATK	17	81110487	81166221	up
ENSG00000121764	91.2926	0.4527	0.141636	3.19621	0.00139244	0.0191168	HCRTR1	1	31617686	31632518	up
ENSG00000241859	123.43	0.365402	0.114355	3.19533	0.00139673	0.0191481	ANOS2P	Y	13751656	13915824	up
ENSG00000159335	5455.5	0.10859	0.0339846	3.19527	0.00139701	0.0191481	PTMS	12	6765516	6770952	up
ENSG00000100593	49.5148	0.550997	0.17246	3.19493	0.00139866	0.0191549	ISM2	14	77474394	77498816	up
ENSG00000144583	2147.23	0.117817	0.0368857	3.19411	0.00140261	0.0191775	MARCHF4	2	216257865	216372483	up
ENSG00000106327	142.217	0.3947	0.123604	3.19326	0.00140676	0.0192184	TFR2	7	100620416	100642779	up
ENSG00000250360	92.203	0.436686	0.136793	3.1923	0.00141144	0.0192666		5	50965687	50967008	up
ENSG00000109103	753.207	0.172222	0.0539684	3.19117	0.001417	0.0193109	UNC119	17	28546708	28552631	up
ENSG00000077942	294.955	0.245265	0.076893	3.1897	0.00142422	0.0193775	FBLN1	22	45502238	45601135	up
ENSG00000188976	1677.2	0.12337	0.0387182	3.18636	0.00144074	0.0195703	NOC2L	1	944203	959309	up
ENSG00000147027	456.051	0.180662	0.0567246	3.1849	0.00144805	0.0196217	TMEM47	X	34627075	34657285	up
ENSG00000250303	223.865	0.246851	0.0775294	3.18396	0.00145273	0.0196644	LINC02762	11	112270748	112362534	up
ENSG00000079337	50.8054	0.559904	0.176048	3.18041	0.00147069	0.0198477	RAPGEF3	12	47734363	47771040	up
ENSG00000100116	326.968	0.253947	0.0799434	3.17659	0.00149018	0.0200945	GCAT	22	37807905	37817176	up
ENSG00000196376	2250.58	0.0994172	0.0313098	3.17528	0.00149694	0.0201557	SLC35F1	6	117907264	118317676	up
ENSG00000272462	69.1628	0.504157	0.158778	3.17524	0.00149714	0.0201557	LINC02980	6	25992641	26001775	up
ENSG00000001630	237.573	0.30009	0.0946091	3.17189	0.00151449	0.02034	CYP51A1	7	92084987	92134803	up
ENSG00000225978	23.0357	0.80885	0.255248	3.16888	0.0015303	0.0205184	HAR1A	20	63102205	63104386	up
ENSG00000196814	2185.37	0.106622	0.033649	3.16865	0.00153146	0.0205184	MVB12B	9	126326829	126507041	up
ENSG00000197021	294.295	0.226323	0.0715333	3.16389	0.00155677	0.020774	EOLA2	X	149929527	149938700	up
ENSG00000119640	180.081	0.28645	0.090549	3.16348	0.00155897	0.0207867	ACYP1	14	75053237	75069483	up
ENSG00000158966	2660.34	0.0915747	0.0289686	3.16117	0.00157136	0.0209351	CACHD1	1	64470129	64693058	up
ENSG00000156486	307.601	0.226251	0.0716095	3.15952	0.00158031	0.0210376	KCNS2	8	98426958	98432853	up
ENSG00000121898	31.9839	0.665366	0.21063	3.15894	0.00158344	0.0210597	CPXM2	10	123706207	123940267	up
ENSG00000239911	106.618	0.359194	0.113714	3.15874	0.0015845	0.0210597	PRKAG2-AS1	7	151877042	151879229	up
ENSG00000171130	6461.3	0.0885945	0.0280606	3.15726	0.00159261	0.0211506	ATP6V0E2	7	149872968	149891204	up
ENSG00000184602	4718.02	0.0737264	0.0233552	3.15674	0.00159545	0.0211714	SNN	16	11668455	11679152	up
ENSG00000180354	5192.04	0.0892128	0.0282796	3.15467	0.00160677	0.0212709	MTURN	7	30134986	30162762	up
ENSG00000181350	94.3312	0.430094	0.136377	3.15371	0.00161211	0.0213247	LRRC75A	17	16441577	16492193	up
ENSG00000127663	2463.23	0.12407	0.0393541	3.15266	0.00161791	0.0213785	KDM4B	19	4969113	5153598	up
ENSG00000204860	24.617	0.910938	0.288957	3.15251	0.00161875	0.0213785	FAM201A	9	38620474	38624990	up
ENSG00000196642	1676.74	0.144059	0.045721	3.15084	0.00162801	0.0214668	RABL6	9	136807943	136841187	up
ENSG00000259869	86.6742	0.459312	0.14582	3.14986	0.00163346	0.0215216		10	42751178	42754297	up
ENSG00000231389	16.5197	0.95513	0.303422	3.14786	0.00164468	0.0216163	HLA-DPA1	6	33064569	33080775	up
ENSG00000226180	16.935	0.952967	0.302738	3.14782	0.00164491	0.0216163		16	87693537	87696147	up
ENSG00000133069	1485.27	0.145503	0.04623	3.14738	0.0016474	0.0216198	TMCC2	1	205227946	205285632	up
ENSG00000106330	538.783	0.182827	0.0581219	3.14557	0.00165761	0.0217367	MOSPD3	7	100612102	100615384	up
ENSG00000130164	436.127	0.193961	0.0617052	3.14334	0.00167031	0.021886	LDLR	19	11089418	11133820	up
ENSG00000188981	110.6	0.438225	0.13953	3.14071	0.00168537	0.0220487	MSANTD1	4	3244369	3271738	up
ENSG00000172346	982.549	0.131774	0.0419819	3.13884	0.00169618	0.022138	CSDC2	22	41561010	41577741	up
ENSG00000172057	523.436	0.19135	0.0609725	3.13829	0.00169936	0.0221621	ORMDL3	17	39921041	39927601	up
ENSG00000186575	1334.22	0.11983	0.038194	3.1374	0.00170451	0.0222061	NF2	22	29603556	29698598	up
ENSG00000102144	9350.28	0.154633	0.0492958	3.13684	0.00170778	0.0222061	PGK1	X	77910739	78129295	up
ENSG00000112293	318.335	0.225295	0.0718228	3.13682	0.0017079	0.0222061	GPLD1	6	24424565	24495205	up
ENSG00000104059	844.002	0.168001	0.053612	3.13365	0.00172644	0.0224276	ENTREP2	15	29120252	29570979	up
ENSG00000138769	650.912	0.1766	0.056373	3.13271	0.00173199	0.0224821	CDKL2	4	75576496	75630716	up
ENSG00000205730	40.4634	0.672177	0.214719	3.1305	0.00174508	0.0225832	ITPRIPL2	16	19113932	19121629	up
ENSG00000158457	190.538	0.280114	0.0894795	3.13048	0.00174519	0.0225832	TSPAN33	7	129144707	129169699	up
ENSG00000118804	33.5398	0.725741	0.232052	3.12749	0.00176305	0.0227334	STBD1	4	76306733	76311130	up
ENSG00000078369	17289.7	0.0720164	0.0230353	3.12636	0.00176988	0.0227964	GNB1	1	1785285	1892292	up
ENSG00000164465	85.7957	0.40304	0.128972	3.12501	0.00177798	0.0228171	DCBLD1	6	117453817	117569858	up
ENSG00000112137	706.091	0.206618	0.0661179	3.12499	0.00177811	0.0228171	PHACTR1	6	12716312	13290446	up
ENSG00000174521	1580.28	0.150992	0.0483207	3.12478	0.00177936	0.0228171	TTC9B	19	40216058	40218384	up
ENSG00000146409	119.925	0.396625	0.127087	3.1209	0.00180299	0.0230272	SLC18B1	6	132769370	132813339	up
ENSG00000196503	16.3253	0.948074	0.303886	3.11983	0.00180954	0.0230754	ARL9	4	56505209	56524959	up
ENSG00000143032	76.9199	0.464682	0.148956	3.1196	0.00181095	0.0230756	BARHL2	1	90711539	90717302	up
ENSG00000241839	77.0983	0.410939	0.131738	3.11938	0.00181232	0.0230756	PLEKHO2	15	64841883	64868002	up
ENSG00000183828	570.471	0.203761	0.0653268	3.11911	0.00181398	0.0230791	NUDT14	14	105172938	105181323	up
ENSG00000092964	18820.2	0.0610491	0.0195794	3.11804	0.00182061	0.0231458	DPYSL2	8	26514031	26658178	up
ENSG00000143549	3260.89	0.104883	0.0337027	3.11201	0.00185817	0.0235515	TPM3	1	154155308	154194648	up
ENSG00000100413	1131.63	0.121875	0.0391705	3.11139	0.00186211	0.0235599	POLR3H	22	41525799	41544606	up
ENSG00000225548	13.2183	1.2311	0.395695	3.11123	0.00186308	0.0235599	LINC01980	3	27797552	27931579	up
ENSG00000243449	1540.65	0.190432	0.0612233	3.11046	0.00186797	0.0236038	C4orf48	4	2041995	2043964	up
ENSG00000171587	475.238	0.195619	0.0629144	3.10928	0.00187541	0.0236639	DSCAM	21	40010999	40847158	up
ENSG00000123240	1854.18	0.0982698	0.0316145	3.10838	0.00188117	0.0237167	OPTN	10	13099449	13138308	up
ENSG00000073150	545.434	0.181454	0.0583799	3.10816	0.00188259	0.0237167	PANX2	22	50170731	50180295	up
ENSG00000111640	20322.2	0.0869141	0.0279752	3.10683	0.00189104	0.0238051	GAPDH	12	6534512	6538374	up
ENSG00000152127	2333.05	0.0920478	0.0296372	3.10582	0.00189754	0.0238604	MGAT5	2	134119983	134454621	up
ENSG00000225138	787.923	0.143367	0.0461624	3.1057	0.0018983	0.0238604	SLC9A3-AS1	5	473236	480884	up
ENSG00000146833	90.485	3.85685	1.24204	3.10525	0.00190118	0.0238786	TRIM4	7	99876958	99919531	up
ENSG00000144152	10.863	1.15085	0.371377	3.09888	0.00194256	0.0242886	FBLN7	2	112138385	112188218	up
ENSG00000075043	9247.29	0.109667	0.0354081	3.09724	0.00195334	0.024405	KCNQ2	20	63400208	63472677	up
ENSG00000156381	358.224	0.257121	0.0830939	3.09434	0.00197252	0.0245894	ANKRD9	14	102501767	102509799	up
ENSG00000101350	4331.86	0.076038	0.0245755	3.09406	0.00197437	0.0245941	KIF3B	20	32277651	32335011	up
ENSG00000090565	1626.11	0.104101	0.033685	3.09044	0.00199863	0.024859	RAB11FIP3	16	425649	523011	up
ENSG00000164591	27.5765	0.707409	0.228927	3.09011	0.00200082	0.0248678	MYOZ3	5	150660882	150679368	up
ENSG00000283154	115.343	0.343862	0.111287	3.08986	0.00200251	0.0248703	IQCJ-SCHIP1	3	158962235	159897629	up
ENSG00000231672	58.8692	0.47448	0.153601	3.08905	0.00200797	0.0249097	DIRC3	2	217284019	217756593	up
ENSG00000181396	362.267	0.192754	0.0624065	3.08869	0.00201042	0.0249097	OGFOD3	17	82389210	82418637	up
ENSG00000146090	294.805	0.239538	0.0775868	3.08735	0.00201951	0.0249883	RASGEF1C	5	180100795	180209211	up
ENSG00000147224	1141.43	0.12373	0.0400901	3.08631	0.00202659	0.0250386	PRPS1	X	107628428	107651993	up
ENSG00000228623	35.3208	0.602514	0.195283	3.08534	0.00203318	0.0250805	ZNF883	9	112988129	113012192	up
ENSG00000183049	2039.43	0.102444	0.0332037	3.08532	0.00203331	0.0250805	CAMK1D	10	12349547	12835545	up
ENSG00000143878	3979.58	0.0932701	0.0302329	3.08505	0.00203515	0.0250805	RHOB	2	20447074	20449440	up
ENSG00000223573	55.9985	0.476877	0.154593	3.08473	0.00203735	0.0250805	TINCR	19	5558167	5578349	up
ENSG00000196141	454.389	0.187571	0.060894	3.08028	0.00206803	0.0254188	SPATS2L	2	200305881	200482264	up
ENSG00000152952	85.0994	0.467961	0.151944	3.07982	0.00207125	0.0254395	PLOD2	3	146035139	146163725	up
ENSG00000082512	107.281	0.349466	0.11353	3.07819	0.00208262	0.0255337	TRAF5	1	211326615	211374946	up
ENSG00000138759	373.431	0.212557	0.0690624	3.07775	0.00208568	0.0255415	FRAS1	4	78057323	78544269	up
ENSG00000074416	286.065	0.227934	0.0741133	3.07548	0.00210163	0.0257179	MGLL	3	127689062	128052190	up
ENSG00000106367	1230.42	0.161852	0.0526488	3.07418	0.0021108	0.0257546	AP1S1	7	101154456	101161596	up
ENSG00000183655	192.533	0.279598	0.0910163	3.07195	0.00212664	0.0259288	KLHL25	15	85759326	85794925	up
ENSG00000182168	868.07	0.1571	0.0511554	3.07104	0.00213312	0.0259889	UNC5C	4	95162504	95549206	up
ENSG00000198026	476.75	0.170026	0.0554101	3.0685	0.00215135	0.0261345	ZNF335	20	45948660	45972203	up
ENSG00000257704	545.779	0.187838	0.0612439	3.06705	0.0021618	0.0262234	INAFM1	19	47274885	47275723	up
ENSG00000162104	1135.23	0.144515	0.0471252	3.06662	0.00216495	0.0262234	ADCY9	16	3953387	4116442	up
ENSG00000050344	253.501	0.268493	0.087556	3.06653	0.00216556	0.0262234	NFE2L3	7	26152198	26187137	up
ENSG00000042753	1358.22	0.118314	0.0386365	3.06222	0.002197	0.0265536	AP2S1	19	46838136	46850846	up
ENSG00000119559	498.176	0.179661	0.0588893	3.05083	0.00228208	0.027403	C19orf25	19	1461143	1479219	up
ENSG00000125844	289.372	0.242251	0.0794207	3.05022	0.00228672	0.0274192	RRBP1	20	17613678	17682295	up
ENSG00000152932	9564.68	0.0878032	0.0288009	3.04862	0.00229892	0.0275457	RAB3C	5	58582221	58859394	up
ENSG00000105486	245.917	0.275236	0.090582	3.03853	0.00237735	0.0284038	LIG1	19	48115445	48170603	up
ENSG00000105227	85.0867	0.420384	0.138413	3.03716	0.0023882	0.028513	PRX	19	40393766	40414793	up
ENSG00000260807	1029.7	0.156779	0.0516625	3.03468	0.00240788	0.0287137	CEROX1	16	974131	981675	up
ENSG00000143412	101.183	0.364914	0.12025	3.03461	0.00240846	0.0287137	ANXA9	1	150982249	150995634	up
ENSG00000120053	2230.28	0.107709	0.03553	3.03148	0.00243355	0.0289448	GOT1	10	99396870	99430624	up
ENSG00000167969	450.317	0.176743	0.0583222	3.03046	0.00244184	0.0290079	ECI1	16	2239402	2252300	up
ENSG00000092068	114.77	0.351823	0.116113	3.03	0.0024455	0.0290307	SLC7A8	14	23125295	23183674	up
ENSG00000107954	926.632	0.168706	0.0557914	3.02387	0.0024956	0.0295413	NEURL1	10	103493705	103592546	up
ENSG00000206140	101.728	0.405256	0.134055	3.02305	0.00250239	0.0295858	TMEM191C	22	21466423	21471269	up
ENSG00000116977	568.398	0.160112	0.0529946	3.02129	0.00251704	0.0297318	LGALS8	1	236518000	236552981	up
ENSG00000170485	84.6	0.412332	0.136569	3.01923	0.0025342	0.029892	NPAS2	2	100820139	100996829	up
ENSG00000227733	13.9677	1.00437	0.332769	3.01821	0.00254274	0.0299505		1	148159213	148255012	up
ENSG00000198832	203.998	0.262672	0.0870672	3.01689	0.00255381	0.0300428	SELENOM	22	31104772	31120069	up
ENSG00000070495	527.536	0.181441	0.060143	3.01683	0.00255431	0.0300428	JMJD6	17	76712832	76726799	up
ENSG00000143153	7363.23	0.0807375	0.0267641	3.01663	0.00255599	0.0300428	ATP1B1	1	169105697	169310992	up
ENSG00000128645	68.4819	0.506624	0.168083	3.01414	0.00257712	0.0302698	HOXD1	2	176188668	176190907	up
ENSG00000162989	586.287	0.203209	0.0674486	3.01281	0.00258845	0.0303601	KCNJ3	2	154697855	154858354	up
ENSG00000136630	24.9516	0.750976	0.249354	3.01169	0.00259798	0.0304504	HLX	1	220879431	220885059	up
ENSG00000132932	11931.5	0.080262	0.0266579	3.01081	0.00260549	0.030517	ATP8A2	13	25371974	26025851	up
ENSG00000164690	81.9672	0.414673	0.137935	3.00629	0.00264455	0.0308877	SHH	7	155799980	155812463	up
ENSG00000233030	31.0743	0.703572	0.234117	3.00521	0.00265398	0.0309586		1	149785659	149793020	up
ENSG00000204789	138.957	0.408645	0.136008	3.00457	0.00265956	0.0309586	ZNF204P	6	27358252	27359854	up
ENSG00000184160	242.291	0.319941	0.106543	3.00294	0.00267386	0.0310409	ADRA2C	4	3766348	3768526	up
ENSG00000179909	346.717	0.222486	0.0740912	3.00287	0.00267443	0.0310409	ZNF154	19	57696275	57709204	up
ENSG00000128268	3024.56	0.100187	0.0333664	3.00263	0.00267657	0.0310442	MGAT3	22	39457012	39492194	up
ENSG00000100997	1365.93	0.121728	0.0405434	3.0024	0.00267858	0.0310458	ABHD12	20	25294742	25390835	up
ENSG00000171208	893.624	0.136433	0.0454593	3.00121	0.00268907	0.0311228	NETO2	16	47077703	47143945	up
ENSG00000147234	621.2	0.179566	0.0598405	3.00074	0.00269321	0.0311288	FRMPD3	X	107449652	107605255	up
ENSG00000126500	264.489	0.218802	0.0730164	2.99661	0.00273	0.0314302	FLRT1	11	64035931	64119173	up
ENSG00000219481	789.724	0.149077	0.0497662	2.99555	0.00273951	0.0315109	NBPF1	1	16562319	16613562	up
ENSG00000184164	389.757	0.238587	0.0797245	2.99265	0.00276569	0.0317464	CRELD2	22	49918167	49927540	up
ENSG00000147676	271.465	0.249579	0.0834641	2.99026	0.0027874	0.0319228	MAL2	8	119165034	119245673	up
ENSG00000167671	1609.71	0.141884	0.0474511	2.99011	0.00278881	0.0319228	UBXN6	19	4444999	4457794	up
ENSG00000121281	499.026	0.163978	0.0548437	2.98991	0.00279064	0.0319228	ADCY7	16	50246137	50318135	up
ENSG00000161395	236.235	0.227455	0.0761695	2.98616	0.00282501	0.0322233	PGAP3	17	39671122	39696797	up
ENSG00000198142	184.82	0.282083	0.0944687	2.986	0.00282657	0.0322233	SOWAHC	2	109614364	109618990	up
ENSG00000114480	245.028	0.246383	0.082559	2.98433	0.00284198	0.0323547	GBE1	3	81489703	81761645	up
ENSG00000078687	939.878	0.143269	0.0480227	2.98336	0.00285106	0.0324137	TNRC6C	17	77958703	78108822	up
ENSG00000198797	390.234	0.196749	0.0659698	2.98241	0.00285993	0.0324925	BRINP2	1	177170958	177282422	up
ENSG00000143256	665.516	0.166199	0.055733	2.98206	0.00286314	0.0325068	PFDN2	1	161100556	161118055	up
ENSG00000090932	538.014	0.231996	0.0778724	2.97919	0.00289015	0.0327466	DLL3	19	39498895	39508481	up
ENSG00000100280	2151.43	0.106107	0.0356255	2.97839	0.00289765	0.0328092	AP1B1	22	29327680	29388583	up
ENSG00000273748	157.075	0.4544	0.152667	2.97641	0.00291643	0.0329323		GL000219.1	54224	83311	up
ENSG00000114302	2255.83	0.0932728	0.0313474	2.97545	0.00292556	0.0330131	PRKAR2A	3	48744597	48847874	up
ENSG00000118898	452.217	0.21154	0.0711174	2.97453	0.00293442	0.0330682	PPL	16	4882507	4960741	up
ENSG00000101098	3983.73	0.0801172	0.0269394	2.97398	0.00293968	0.0331052	RIMS4	20	44751808	44810546	up
ENSG00000157014	722.713	0.164826	0.0554369	2.97323	0.00294686	0.0331636	TATDN2	3	10248023	10281218	up
ENSG00000120437	801.466	0.150772	0.0507421	2.97135	0.00296498	0.0333451	ACAT2	6	159762045	159779112	up
ENSG00000236064	8.95277	1.32174	0.445005	2.97017	0.0029763	0.0334273		X	107857364	107936256	up
ENSG00000166582	575.342	0.175743	0.0591908	2.96909	0.00298688	0.0335234	CENPV	17	16342534	16353656	up
ENSG00000204580	1525.27	0.123795	0.0417231	2.96705	0.00300672	0.0336831	DDR1	6	30876421	30900156	up
ENSG00000239697	40.5591	0.572852	0.193074	2.967	0.00300716	0.0336831	TNFSF12	17	7548508	7557890	up
ENSG00000177150	275.956	0.234753	0.0791541	2.96578	0.00301921	0.0337725	FAM210A	18	13663347	13726663	up
ENSG00000136830	803.594	0.134266	0.045298	2.96406	0.00303607	0.0338854	NIBAN2	9	127505339	127578989	up
ENSG00000198952	1461.64	0.100711	0.0339789	2.96392	0.00303743	0.0338854	SMG5	1	156249224	156282825	up
ENSG00000197879	499.581	0.212033	0.0715518	2.96334	0.00304316	0.0339266	MYO1C	17	1464186	1492686	up
ENSG00000245848	40.3112	0.560105	0.189101	2.96193	0.00305717	0.0340601	CEBPA	19	33299934	33302534	up
ENSG00000171385	1008.08	0.115504	0.0390031	2.9614	0.00306242	0.0340958	KCND3	1	111770662	111989668	up
ENSG00000132849	190.611	0.259404	0.0876475	2.95963	0.00308011	0.034247	PATJ	1	61742477	62178675	up
ENSG00000107201	44.0892	0.513471	0.173646	2.95699	0.00310657	0.0344952	RIGI	9	32455302	32526208	up
ENSG00000185215	99.2921	0.383004	0.129633	2.95452	0.00313153	0.034726	TNFAIP2	14	103121476	103137439	up
ENSG00000238142	13.0444	1.01812	0.34473	2.95338	0.00314318	0.034832		1	16887577	16889725	up
ENSG00000170542	981.423	0.132204	0.0447838	2.95204	0.00315683	0.03496	SERPINB9	6	2887270	2903309	up
ENSG00000171451	306.564	0.204779	0.0693887	2.95118	0.00316562	0.0350341	DSEL	18	67506587	67516720	up
ENSG00000162512	8221.96	0.0706257	0.0239413	2.94995	0.00317824	0.0351271	SDC3	1	30869466	30908758	up
ENSG00000125170	4263.96	0.0840023	0.0284797	2.94955	0.00318237	0.0351302	DOK4	16	57471922	57487327	up
ENSG00000122733	3124.44	0.110406	0.0374334	2.9494	0.00318387	0.0351302	PHF24	9	34957608	34982544	up
ENSG00000099956	1525.74	0.11844	0.0401603	2.94919	0.00318611	0.0351302	SMARCB1	22	23786931	23838009	up
ENSG00000135766	1573.42	0.137382	0.0466145	2.94719	0.00320679	0.0352556	EGLN1	1	231363751	231422287	up
ENSG00000185818	1991.42	0.131827	0.0447575	2.94535	0.00322586	0.0354185	NAT8L	4	2059327	2069089	up
ENSG00000159176	384.823	0.206337	0.0700656	2.94491	0.00323044	0.0354378	CSRP1	1	201483530	201509456	up
ENSG00000155858	2706.19	0.108835	0.0369585	2.94478	0.00323186	0.0354378	LSM11	5	157743712	157760709	up
ENSG00000160209	2529.44	0.0878546	0.0298361	2.94457	0.00323403	0.0354383	PDXK	21	43719094	43762307	up
ENSG00000196535	2479.27	0.108865	0.0369864	2.94339	0.00324642	0.0355245	MYO18A	17	29071122	29180398	up
ENSG00000125995	422.058	0.219753	0.0746671	2.94311	0.00324933	0.0355245	ROMO1	20	35699272	35700984	up
ENSG00000167702	3138.9	0.166209	0.0564758	2.94302	0.00325026	0.0355245	KIFC2	8	144466043	144474202	up
ENSG00000276644	2178.35	0.126531	0.0430057	2.94219	0.00325896	0.0355945	DACH1	13	71437966	71867204	up
ENSG00000127824	724.067	0.150202	0.0510881	2.94005	0.00328155	0.0358177	TUBA4A	2	219249710	219277902	up
ENSG00000174775	1632.36	0.145227	0.0494147	2.93894	0.00329336	0.0358761	HRAS	11	532242	537321	up
ENSG00000169181	54.8093	0.524878	0.178612	2.93864	0.00329651	0.0358869	GSG1L	16	27787528	28063714	up
ENSG00000135736	31.0012	0.714419	0.243255	2.93692	0.00331493	0.0360404	CCDC102A	16	57512181	57536571	up
ENSG00000184486	593.803	0.182229	0.0620714	2.9358	0.00332691	0.0361235	POU3F2	6	98834574	98839458	up
ENSG00000164082	73.2547	0.408998	0.139358	2.93487	0.00333688	0.0362025	GRM2	3	51707068	51718613	up
ENSG00000115241	1668.79	0.104545	0.0356234	2.93472	0.00333853	0.0362025	PPM1G	2	27381195	27409591	up
ENSG00000101400	225.258	0.240381	0.081955	2.93308	0.00335613	0.0363461	SNTA1	20	33407957	33443763	up
ENSG00000160219	8.64931	1.22547	0.418087	2.93114	0.00337719	0.0365412	GAB3	X	154675249	154751583	up
ENSG00000147155	364.881	0.205188	0.0700175	2.93052	0.00338394	0.0365412	EBP	X	48521799	48528716	up
ENSG00000130158	130.757	0.319646	0.109077	2.93047	0.00338449	0.0365412	DOCK6	19	11199295	11262524	up
ENSG00000101265	502.658	0.194159	0.0662612	2.93021	0.0033873	0.0365412	RASSF2	20	4780023	4823608	up
ENSG00000042286	38.5945	0.570172	0.195179	2.92128	0.00348599	0.0374363	AIFM2	10	70098223	70132934	up
ENSG00000144815	1035.15	0.152351	0.0521682	2.92038	0.00349608	0.0374722	NXPE3	3	101779177	101843743	up
ENSG00000235961	335.543	0.261365	0.0896171	2.91646	0.00354031	0.0378975	PNMA6A	X	153072454	153075019	up
ENSG00000113396	21.4755	0.840865	0.28839	2.91572	0.00354872	0.0379631	SLC27A6	5	128538013	129033642	up
ENSG00000165916	1298.4	0.112606	0.0386506	2.91344	0.00357466	0.0381916	PSMC3	11	47418769	47426473	up
ENSG00000144567	3620.06	0.0782806	0.0268767	2.91258	0.00358454	0.0382726	RETREG2	2	219176225	219185475	up
ENSG00000160325	813.642	0.173362	0.0595599	2.91071	0.00360605	0.0383793	CACFD1	9	133459965	133470848	up
ENSG00000177614	858.605	0.150707	0.0517903	2.90994	0.003615	0.0383822	PGBD5	1	230314490	230426332	up
ENSG00000184205	834.201	0.134514	0.0462297	2.90969	0.00361784	0.0383822	TSPYL2	X	53082367	53088540	up
ENSG00000117691	314.287	0.240538	0.0827059	2.90835	0.00363339	0.0384737	NENF	1	212432920	212446379	up
ENSG00000184986	172.679	0.296688	0.10202	2.90813	0.00363603	0.0384773	TMEM121	14	105526583	105530198	up
ENSG00000243335	1610.25	0.0942795	0.0324394	2.90633	0.00365694	0.0386739	KCTD7	7	66628881	66649067	up
ENSG00000127191	194.796	0.280273	0.0965132	2.90398	0.00368447	0.0389158	TRAF2	9	136881912	136926607	up
ENSG00000182870	1584.26	0.109274	0.0376344	2.90357	0.00368929	0.038942	GALNT9	12	132196372	132329589	up
ENSG00000106266	515.518	0.216135	0.074479	2.90196	0.00370838	0.039094	SNX8	7	2251770	2354318	up
ENSG00000249456	44.6567	0.53225	0.18344	2.90149	0.0037139	0.0391274		10	124917143	124942881	up
ENSG00000028277	243.053	0.23363	0.0805586	2.90013	0.00373011	0.0392734	POU2F2	19	42086110	42196585	up
ENSG00000182372	535.629	0.175139	0.0604165	2.89885	0.00374528	0.0394082	CLN8	8	1755778	1801711	up
ENSG00000113648	1377.28	0.110272	0.0380549	2.89772	0.00375888	0.0394905	MACROH2A1	5	135334381	135399914	up
ENSG00000206337	38.0996	0.553297	0.190962	2.89743	0.00376238	0.0394905	HCP5	6	31463170	31478936	up
ENSG00000101542	96.5987	0.406313	0.140318	2.89565	0.00378375	0.0396351	CDH20	18	61333430	61555779	up
ENSG00000196365	1282.34	0.147278	0.0508785	2.8947	0.0037952	0.0396829	LONP1	19	5691834	5720572	up
ENSG00000079313	1048.71	0.125948	0.0435737	2.89045	0.00384692	0.0401231	REXO1	19	1815248	1848483	up
ENSG00000159556	950.498	0.148867	0.0515972	2.88518	0.00391185	0.0407367	ISL2	15	76336773	76342475	up
ENSG00000143537	313.217	0.238136	0.0825414	2.88505	0.00391349	0.0407367	ADAM15	1	155050566	155062775	up
ENSG00000185624	2153.29	0.104937	0.0363746	2.88489	0.00391553	0.0407367	P4HB	17	81843159	81860856	up
ENSG00000257093	338.748	0.207658	0.0720578	2.88182	0.00395382	0.0410325	DENND11	7	141656728	141702166	up
ENSG00000130311	1358.4	0.111177	0.0385844	2.8814	0.00395914	0.0410616	DDA1	19	17309518	17323298	up
ENSG00000126214	4440.23	0.116156	0.0403444	2.87911	0.00398804	0.0412337	KLC1	14	103561896	103714249	up
ENSG00000083454	129.099	0.316654	0.110027	2.87797	0.00400246	0.0413148	P2RX5	17	3672199	3696240	up
ENSG00000110057	14.8472	0.943407	0.327811	2.8779	0.00400332	0.0413148	UNC93B1	11	67991100	68004982	up
ENSG00000185189	1428.53	0.126299	0.0438937	2.87738	0.00400996	0.0413577	NRBP2	8	143833583	143840973	up
ENSG00000119669	1275.68	0.145888	0.0507053	2.87716	0.00401267	0.04136	IRF2BPL	14	77024543	77028708	up
ENSG00000129932	432.549	0.232395	0.0807868	2.87665	0.00401926	0.0414023	DOHH	19	3490821	3500674	up
ENSG00000157851	14451	0.058112	0.0202183	2.87423	0.00405014	0.0416689	DPYSL5	2	26847747	26950351	up
ENSG00000164880	2599.91	0.121692	0.0423419	2.87403	0.00405265	0.0416691	INTS1	7	1470277	1504389	up
ENSG00000049449	351.966	0.230986	0.0804288	2.87193	0.00407968	0.0419211	RCN1	11	32091074	32105722	up
ENSG00000109576	494.639	0.16196	0.0564259	2.87031	0.0041007	0.0420887	AADAT	4	170060222	170091699	up
ENSG00000175416	2145.87	0.125332	0.0436681	2.87011	0.00410324	0.0420887	CLTB	5	176392501	176416539	up
ENSG00000186297	764.466	0.158054	0.0550693	2.87009	0.00410356	0.0420887	GABRA5	15	26866911	26949208	up
ENSG00000123992	358.635	0.189856	0.0661798	2.86879	0.00412044	0.0422358	DNPEP	2	219372043	219400022	up
ENSG00000182183	26.4893	0.655401	0.228779	2.86478	0.00417302	0.042647	SHISAL2A	1	52633168	52669683	up
ENSG00000141560	513.253	0.18066	0.063067	2.86457	0.00417578	0.042647	FN3KRP	17	82716706	82730328	up
ENSG00000140464	482.309	0.155049	0.0541561	2.86299	0.00419658	0.0427889	PML	15	73994673	74047827	up
ENSG00000160993	221.966	0.276373	0.0965353	2.86292	0.00419756	0.0427889	ALKBH4	7	102456238	102464863	up
ENSG00000149925	158.354	0.338801	0.118354	2.86262	0.00420158	0.0427889	ALDOA	16	30064164	30070457	up
ENSG00000102385	260.018	0.230608	0.0805616	2.8625	0.00420312	0.0427889	DRP2	X	101219769	101264502	up
ENSG00000105607	160.843	0.277368	0.0969025	2.86234	0.00420521	0.0427889	GCDH	19	12891160	12914207	up
ENSG00000178162	391.74	0.20831	0.072798	2.86148	0.00421667	0.0428793	FAR2P2	2	130419071	130431363	up
ENSG00000197766	57.3432	0.471087	0.164743	2.85952	0.0042428	0.0430663	CFD	19	859453	867884	up
ENSG00000151136	603.006	0.143742	0.0502811	2.85877	0.00425287	0.0431159	ABTB3	12	107318421	107659642	up
ENSG00000138031	539.041	0.16199	0.056676	2.85819	0.00426071	0.0431656	ADCY3	2	24819169	24920237	up
ENSG00000172824	186.644	0.282741	0.0989585	2.85716	0.00427446	0.0432374	CES4A	16	66988589	67010417	up
ENSG00000242516	17.5617	0.961827	0.336808	2.85571	0.00429404	0.0434013	LINC00960	3	75672251	75742048	up
ENSG00000165617	823.557	0.153966	0.0540278	2.84975	0.0043754	0.04409	DACT1	14	58633967	58648321	up
ENSG00000184922	364.999	0.19656	0.0690003	2.84868	0.00439006	0.0441842	FMNL1	17	45221444	45247319	up
ENSG00000134330	87.114	0.368606	0.1296	2.84419	0.00445244	0.044758	IAH1	2	9473658	9496543	up
ENSG00000185825	1669.15	0.103213	0.0362923	2.84394	0.00445595	0.0447664	BCAP31	X	153700492	153724565	up
ENSG00000124839	16.5022	0.83674	0.294434	2.84186	0.00448515	0.0450325	RAB17	2	237574322	237601614	up
ENSG00000150967	619.51	0.156666	0.0551455	2.84096	0.00449782	0.0451326	ABCB9	12	122920951	122981649	up
ENSG00000153048	483.769	0.17067	0.0601115	2.83922	0.00452234	0.0452968	CARHSP1	16	8852942	8869012	up
ENSG00000126522	216.625	0.235827	0.0830915	2.83817	0.00453734	0.0454197	ASL	7	66075800	66094697	up
ENSG00000164604	321.858	0.18704	0.0659111	2.83775	0.00454321	0.0454512	GPR85	7	113078331	113087778	up
ENSG00000158301	1540.9	0.108742	0.0383677	2.8342	0.00459409	0.0458354	GPRASP2	X	102712445	102717733	up
ENSG00000110076	17271	0.0860873	0.0303754	2.83411	0.00459537	0.0458354	NRXN2	11	64606174	64723197	up
ENSG00000166073	315.265	0.202358	0.0714287	2.83301	0.00461123	0.0458927	GPR176	15	39799008	39920936	up
ENSG00000184831	382.651	0.198873	0.0703783	2.82577	0.00471665	0.0466819	APOO	X	23833353	23907938	up
ENSG00000234127	614.117	0.140896	0.0498842	2.82447	0.00473595	0.0467896	TRIM26	6	30184455	30213427	up
ENSG00000177469	21.9368	0.821456	0.290908	2.82377	0.00474627	0.046812	CAVIN1	17	42402449	42423256	up
ENSG00000198759	37.1419	0.556822	0.197194	2.82373	0.00474684	0.046812	EGFL6	X	13569601	13633575	up
ENSG00000183091	210.827	0.266301	0.0943113	2.82364	0.00474813	0.046812	NEB	2	151485336	151734487	up
ENSG00000175467	690.555	0.164525	0.0582689	2.82355	0.00474945	0.046812	SART1	11	65961728	65980137	up
ENSG00000111879	463.934	0.156448	0.0554187	2.82302	0.00475738	0.0468493	FAM184A	6	118959763	119149387	up
ENSG00000010810	2788.66	0.0893751	0.0316695	2.82212	0.00477074	0.0469108	FYN	6	111660332	111873452	up
ENSG00000115828	26.3768	0.7455	0.264273	2.82095	0.00478818	0.0470546	QPCT	2	37342827	37373322	up
ENSG00000107404	1302.97	0.121889	0.0432559	2.81785	0.00483459	0.0474623	DVL1	1	1335276	1349418	up
ENSG00000135709	2773.02	0.108806	0.0386226	2.81717	0.00484494	0.0475003	KIAA0513	16	85027782	85094230	up
ENSG00000178150	45.0237	0.508593	0.180711	2.8144	0.00488677	0.0478823	ZNF114	19	48270081	48287608	up
ENSG00000100075	1136.55	0.143377	0.0509992	2.81136	0.00493324	0.0483076	SLC25A1	22	19175581	19178739	up
ENSG00000169696	417.14	0.186053	0.0661833	2.81118	0.00493598	0.0483076	ASPSCR1	17	81976807	82017406	up
ENSG00000101311	29.0155	0.639951	0.227695	2.81056	0.00494561	0.0483451	FERMT1	20	6074845	6123214	up
ENSG00000123901	999.891	0.162247	0.0578212	2.80601	0.00501593	0.0489751	GPR83	11	94377316	94401419	up
ENSG00000165462	122.637	0.325467	0.116098	2.80337	0.00505715	0.0493487	PHOX2A	11	72239077	72245664	up
ENSG00000009950	17.0314	0.819657	0.292604	2.80125	0.0050905	0.049587	MLXIPL	7	73593194	73624543	up
ENSG00000043143	151.009	0.271256	0.0968555	2.80063	0.00510032	0.0496536	JADE2	5	134524312	134583230	up
ENSG00000106853	307.529	0.201076	0.0718461	2.79871	0.00513077	0.0499209	PTGR1	9	111549722	111599893	up
ENSG00000184916	1820.74	0.106434	0.0380411	2.79786	0.00514419	0.0499959	JAG2	14	105140982	105168824	up

## Sheet: c.4582-2delAG>- _down-DEGs
gene_id	baseMean	log2FoldChange	lfcSE	stat	pvalue	padj	hgnc_symbol	chromosome_name	start_position	end_position	sig
ENSG00000145022	444.963	-1.524	0.087431	-17.4309	4.80893418209923e-68	8.01505060130479e-64	TCTA	3	49412212	49416476	down
ENSG00000197181	104.208	-2.2022	0.141344	-15.5804	9.89304595107481e-55	8.24436984332819e-51	PIWIL2	8	22275316	22357568	down
ENSG00000050426	663.022	-1.04938	0.0716392	-14.6481	1.38563274290465e-48	7.69811364199727e-45	LETMD1	12	51047962	51060424	down
ENSG00000157005	1612.8	-0.695122	0.0535173	-12.9887	1.41736353627867e-38	4.72463961183132e-35	SST	3	187668912	187670394	down
ENSG00000102195	240.109	-1.76698	0.146499	-12.0614	1.68974380681628e-33	3.52037000352587e-30	GPR50	X	151176584	151181465	down
ENSG00000093010	128.803	-1.82894	0.166695	-10.9718	5.22370679779386e-28	7.91486556353002e-25	COMT	22	19941371	19969975	down
ENSG00000142875	5497.56	-0.298813	0.0276435	-10.8095	3.10316169505113e-27	3.97849199780132e-24	PRKACB	1	84078062	84238498	down
ENSG00000169116	790.786	-0.548236	0.0522778	-10.487	9.91522912671984e-26	1.180408027536e-22	PARM1	4	74933095	75050115	down
ENSG00000184470	58.7165	-2.15103	0.226248	-9.50741	1.95465074029523e-21	1.80989799380559e-18	TXNRD2	22	19875517	19941820	down
ENSG00000226752	252.054	-0.693724	0.0740939	-9.36277	7.76743396257762e-21	6.81367483443585e-18	CUTALP	9	120847294	120851339	down
ENSG00000049247	195.601	-0.801195	0.0903982	-8.86296	7.79207521966692e-19	5.90320534937221e-16	UTS2	1	7843083	7853512	down
ENSG00000011201	754.901	-0.472653	0.0535742	-8.8224	1.12030091157821e-18	8.11828491011917e-16	ANOS1	X	8528874	8732137	down
ENSG00000118257	1163.4	-0.404452	0.0461995	-8.75446	2.05077928813718e-18	1.42418076647426e-15	NRP2	2	205681990	205798133	down
ENSG00000180543	122.236	-1.42409	0.16394	-8.68667	3.73208442123616e-18	2.48810604194972e-15	TSPYL5	8	97273488	97277928	down
ENSG00000175868	1200.52	-0.87449	0.102088	-8.56603	1.07116725144589e-17	6.37612306423168e-15	CALCB	11	14904997	15082342	down
ENSG00000111962	1860.46	-0.266093	0.0318254	-8.36103	6.21753874996874e-17	3.34282962405577e-14	UST	6	148747030	149076990	down
ENSG00000116183	1554.77	-0.395293	0.0479721	-8.24006	1.72120051509964e-16	8.96476530786426e-14	PAPPA2	1	176463171	176845601	down
ENSG00000269993	44.6578	-1.81363	0.223086	-8.12975	4.30161700083216e-16	2.1725772894809e-13		X	151182386	151182855	down
ENSG00000120075	3083.12	-0.705619	0.087748	-8.04143	8.87963054695438e-16	4.3528471272379e-13	HOXB5	17	48591257	48593779	down
ENSG00000012174	1250.47	-0.285288	0.0363364	-7.85131	4.11712192282503e-15	1.96057345964928e-12	MBTPS2	X	21839617	21885423	down
ENSG00000108511	174.573	-0.961528	0.122983	-7.81837	5.35107249014733e-15	2.47739792203571e-12	HOXB6	17	48595751	48604992	down
ENSG00000131374	1432.16	-0.278454	0.0357358	-7.79204	6.59375775708694e-15	2.89205685624653e-12	TBC1D5	3	17157162	18444817	down
ENSG00000093072	701.661	-0.410767	0.0529323	-7.76023	8.47755088908751e-15	3.62295745303645e-12	ADA2	22	17178790	17258235	down
ENSG00000160691	2235.04	-0.298691	0.0389568	-7.66724	1.75742312240749e-14	7.32274279529139e-12	SHC1	1	154962298	154974395	down
ENSG00000067955	3819.24	-0.232341	0.0311971	-7.44751	9.51202952249807e-14	3.77469038217798e-11	CBFB	16	67028984	67101058	down
ENSG00000110013	986.636	-0.317919	0.042797	-7.42852	1.09819031815123e-13	4.25663675177361e-11	SIAE	11	124633113	124695707	down
ENSG00000005020	1348.99	-0.278692	0.0375572	-7.42046	1.16718031899135e-13	4.42122599468835e-11	SKAP2	7	26667068	26995239	down
ENSG00000165118	26.8849	-2.03536	0.27564	-7.38411	1.53474923961124e-13	5.56079686447839e-11	QNG1	9	83938311	83956986	down
ENSG00000114200	377.904	-0.452251	0.0616507	-7.3357	2.20558689895808e-13	7.35210336898688e-11	BCHE	3	165772904	165837462	down
ENSG00000115365	4002.19	-0.212358	0.0292301	-7.26502	3.72983401033189e-13	1.2189243813765e-10	LANCL1	2	210427131	210477652	down
ENSG00000150093	3315.15	-0.216593	0.0299547	-7.23068	4.80567750336893e-13	1.54031205670481e-10	ITGB1	10	32887273	33005792	down
ENSG00000184216	505.636	-0.508247	0.0704394	-7.21538	5.37847203014111e-13	1.69137723257287e-10	IRAK1	X	154010506	154019902	down
ENSG00000175426	2074.41	-0.21406	0.0301044	-7.1106	1.15540355349781e-12	3.32019155623242e-10	PCSK1	5	96390333	96434143	down
ENSG00000120162	411.436	-0.46675	0.0657709	-7.09661	1.27851890472243e-12	3.54330811183436e-10	MOB3B	9	27325209	27529814	down
ENSG00000249550	42.1701	-1.38461	0.195163	-7.09465	1.29682483243473e-12	3.54330811183436e-10	LINC01234	12	113583886	113773726	down
ENSG00000168461	1069.26	-0.299512	0.0426335	-7.02527	2.13646965520815e-12	5.33732474007977e-10	RAB31	18	9708275	9862551	down
ENSG00000130675	159.902	-0.708889	0.101321	-6.99646	2.62515978546118e-12	6.43434384474728e-10	MNX1	7	156994051	157010663	down
ENSG00000109991	9163.63	-0.210605	0.030178	-6.97878	2.97763144185054e-12	7.08974046304614e-10	P2RX3	11	57338352	57372396	down
ENSG00000119638	434.118	-0.412717	0.0596236	-6.92205	4.45163563907267e-12	1.01637549584143e-09	NEK9	14	75079353	75127344	down
ENSG00000184117	3523.64	-0.19022	0.0275061	-6.91556	4.66024394391765e-12	1.04962548396318e-09	NIPSNAP1	22	29554808	29581327	down
ENSG00000103888	1521.6	-0.353088	0.0515477	-6.84973	7.39885566381885e-12	1.62258851774827e-09	CEMIP	15	80779343	80951776	down
ENSG00000171617	9401.04	-0.224471	0.0333417	-6.73244	1.66837627470551e-11	3.56497786801498e-09	ENC1	5	74627406	74641424	down
ENSG00000132386	347.641	-0.467274	0.0696233	-6.71146	1.92693132714788e-11	4.03606295797443e-09	SERPINF1	17	1762029	1777565	down
ENSG00000164054	2189.04	-0.23345	0.0349504	-6.67946	2.39832261646814e-11	4.93491889489809e-09	SHISA5	3	48467798	48504826	down
ENSG00000091039	3896.88	-0.2078	0.0311913	-6.66211	2.69920081611566e-11	5.4862902441707e-09	OSBPL8	12	76351797	76559809	down
ENSG00000147256	738.093	-0.815266	0.122417	-6.65975	2.74297873535305e-11	5.50809958820835e-09	ARHGAP36	X	131058346	131089885	down
ENSG00000165606	2193.09	-0.207223	0.0315734	-6.56322	5.26578448499001e-11	1.03252741189798e-08	DRGX	10	49364066	49396089	down
ENSG00000106460	1026.22	-0.328661	0.0503908	-6.52224	6.92632957467793e-11	1.31183107978588e-08	TMEM106B	7	12211270	12243367	down
ENSG00000107438	3197.79	-0.223554	0.0343757	-6.50327	7.85904624995468e-11	1.43941454778016e-08	PDLIM1	10	95237572	95291012	down
ENSG00000189184	155.983	-0.6494	0.100491	-6.46227	1.03146539228418e-10	1.84854125733339e-08	PCDH18	4	137518918	137532494	down
ENSG00000134138	1430.3	-0.284294	0.0443514	-6.41003	1.45492293318412e-10	2.47440821707956e-08	MEIS2	15	36889204	37101299	down
ENSG00000143995	440.045	-0.402343	0.0628056	-6.40616	1.49233432965338e-10	2.51239760326595e-08	MEIS1	2	66433452	66573869	down
ENSG00000107521	413.166	-0.572526	0.0900406	-6.35853	2.03696869183602e-10	3.20284501762557e-08	HPS1	10	98410939	98446963	down
ENSG00000182742	58.5669	-1.12673	0.17832	-6.31857	2.63995741682546e-10	4.07408983946573e-08	HOXB4	17	48575507	48578350	down
ENSG00000145721	1631.73	-0.377601	0.05982	-6.31228	2.74946108875184e-10	4.16593345147517e-08	LIX1	5	97091867	97142753	down
ENSG00000119715	373.537	-0.448227	0.0718718	-6.23647	4.47547007342412e-10	6.54321576436489e-08	ESRRB	14	76310712	76501837	down
ENSG00000145725	2929.23	-0.204638	0.0328322	-6.23286	4.58001897622235e-10	6.63784141536503e-08	PPIP5K2	5	103120149	103212799	down
ENSG00000265808	1785.87	-0.216944	0.0349802	-6.20193	5.57756843077921e-10	8.01390802032734e-08	SEC22B	1	120150898	120176520	down
ENSG00000141756	402.573	-0.407543	0.0658943	-6.18479	6.21859538566849e-10	8.85857515324245e-08	FKBP10	17	41812680	41823213	down
ENSG00000162869	794.344	-0.270019	0.0438107	-6.16332	7.12331507446009e-10	9.97683128958204e-08	PPP1R21	2	48440598	48515391	down
ENSG00000099381	483.965	-0.397125	0.0648586	-6.12294	9.18662424058797e-10	1.27594555181566e-07	SETD1A	16	30957294	30984664	down
ENSG00000091010	228.735	-0.661883	0.109191	-6.06173	1.34668839805038e-09	1.82481752278908e-07	POU4F3	5	146338839	146341728	down
ENSG00000132640	1833.78	-0.313483	0.0517604	-6.05643	1.39179199913106e-09	1.8707255846385e-07	BTBD3	20	11890723	11926609	down
ENSG00000242779	91.6924	-0.82814	0.137278	-6.03257	1.61368685573715e-09	2.11774163973e-07	ZNF702P	19	52968910	52970875	down
ENSG00000169851	1809.65	-0.278609	0.0462659	-6.02189	1.72389199147958e-09	2.21016214015309e-07	PCDH7	4	30720369	31146805	down
ENSG00000174145	753.001	-0.35718	0.0597568	-5.97722	2.26975674135022e-09	2.86591178849122e-07	NWD2	4	37244743	37449463	down
ENSG00000138459	1321.86	-0.233665	0.0392573	-5.95213	2.64679240755365e-09	3.29209619826095e-07	SLC35A5	3	112561709	112585579	down
ENSG00000129682	7138.24	-0.227036	0.0383731	-5.91654	3.28782810615371e-09	3.97088630762782e-07	FGF13	X	138614727	139222777	down
ENSG00000254656	65.7431	-0.935883	0.1584	-5.90837	3.45513220042314e-09	4.14292722190306e-07	RTL1	14	100879753	100903722	down
ENSG00000260852	86.8989	-0.752483	0.128061	-5.87598	4.20346817967016e-09	4.89924504549388e-07	FBXL19-AS1	16	30919319	30923269	down
ENSG00000039560	2421.34	-0.193463	0.0334396	-5.78545	7.23192188510736e-09	7.92989750388713e-07	RAI14	5	34656328	34832612	down
ENSG00000138363	464.205	-0.382704	0.0663176	-5.77077	7.89079459743026e-09	8.53999178930975e-07	ATIC	2	215311956	215349773	down
ENSG00000172888	258.402	-0.479252	0.0834616	-5.74219	9.34624511992837e-09	9.85910553252191e-07	ZNF621	3	40524878	40574685	down
ENSG00000129636	3101.82	-0.168699	0.0296098	-5.6974	1.21645087305993e-08	1.26716166883062e-06	ITFG1	16	47154387	47464149	down
ENSG00000184347	869.554	-0.266143	0.0467594	-5.69175	1.25745733558106e-08	1.30174170261674e-06	SLIT3	5	168661740	169301139	down
ENSG00000137968	756.476	-0.330857	0.0588313	-5.62383	1.86766570252453e-08	1.86397510562733e-06	SLC44A5	1	75202129	75611114	down
ENSG00000095713	7125.3	-0.167951	0.0300119	-5.59616	2.19155721272846e-08	2.16134225233996e-06	CRTAC1	10	97865000	98030828	down
ENSG00000156239	394.256	-0.363044	0.0650383	-5.582	2.37761861251614e-08	2.3310452596945e-06	N6AMT1	21	28872191	28885371	down
ENSG00000184939	1429.29	-0.196386	0.0352849	-5.56574	2.61048455331575e-08	2.51496797977535e-06	ZFP90	16	68530090	68576072	down
ENSG00000272047	1060.44	-0.2393	0.0430034	-5.56467	2.62654195962601e-08	2.51589510580958e-06	GTF2H5	6	158168350	158199344	down
ENSG00000134343	413.317	-0.406878	0.0731967	-5.55869	2.71807205524898e-08	2.58869182541913e-06	ANO3	11	26188842	26663289	down
ENSG00000154678	262.57	-0.528238	0.0950772	-5.55589	2.76208480550699e-08	2.61566292348779e-06	PDE1C	7	31751179	32428131	down
ENSG00000214013	123.182	-0.646504	0.116768	-5.53667	3.08277374860108e-08	2.88655000381653e-06	GANC	15	42273201	42353666	down
ENSG00000186369	338.227	-0.420849	0.0762553	-5.51894	3.41041168664809e-08	3.17549338443372e-06	SERTAD4BP	14	62117346	62128397	down
ENSG00000204852	231.833	-0.493426	0.0896233	-5.50556	3.67997492518313e-08	3.40745233766818e-06	TCTN1	12	110614027	110663431	down
ENSG00000112182	2660.07	-0.155185	0.0283528	-5.47336	4.41585964802322e-08	3.97833150019476e-06	BACH2	6	89926528	90296843	down
ENSG00000133636	1191.14	-0.380747	0.0697679	-5.45734	4.83315461666234e-08	4.33087032236082e-06	NTS	12	85874295	85882992	down
ENSG00000120833	1114.19	-0.221746	0.0407641	-5.43974	5.33570448822398e-08	4.73032908006538e-06	SOCS2	12	93569814	93583487	down
ENSG00000250317	123.493	-0.562333	0.10353	-5.43161	5.58480917266632e-08	4.92497431115501e-06	SMIM20	4	25861830	25929813	down
ENSG00000203867	304.471	-0.378007	0.0699327	-5.4053	6.47012267297957e-08	5.6165382599245e-06	RBM20	10	110644336	110839468	down
ENSG00000138653	561.717	-0.345047	0.0639048	-5.39939	6.68670057860485e-08	5.77446831832161e-06	NDST4	4	114827763	115113876	down
ENSG00000026025	2327.35	-0.174868	0.0324303	-5.39212	6.96309141254784e-08	5.95147920886846e-06	VIM	10	17228241	17237593	down
ENSG00000182022	771.705	-0.252242	0.0467931	-5.39059	7.02271124956644e-08	5.97181267329204e-06	CHST15	10	124007668	124093598	down
ENSG00000178035	993.603	-0.244112	0.0453035	-5.38838	7.10972508725513e-08	5.98473676915562e-06	IMPDH2	3	49024325	49029447	down
ENSG00000188493	107.914	-0.646454	0.120236	-5.37653	7.59364239237361e-08	6.32816188768455e-06	ACTMAP	19	40740856	40751553	down
ENSG00000117543	214.505	-0.436291	0.0813663	-5.36206	8.22759539807442e-08	6.75513953200524e-06	DPH5	1	100989623	101026088	down
ENSG00000108384	146.995	-0.556578	0.104072	-5.34802	8.89233370050711e-08	7.22968418470009e-06	RAD51C	17	58692573	58735611	down
ENSG00000228782	17.0582	-2.14433	0.40221	-5.33137	9.74739052844671e-08	7.81056528546256e-06	MRPL45P2	17	47482992	47492459	down
ENSG00000099250	2390.28	-0.232385	0.0439183	-5.2913	1.21450619161453e-07	9.50336840170862e-06	NRP1	10	33177492	33336262	down
ENSG00000101327	122.259	-0.601475	0.114216	-5.26613	1.39327259275447e-07	1.05553065015631e-05	PDYN	20	1978757	1994285	down
ENSG00000125247	695.638	-0.313753	0.0605746	-5.17962	2.22338438490442e-07	1.61821604992149e-05	TMTC4	13	100603625	100675093	down
ENSG00000164326	214.254	-0.494079	0.0956836	-5.16367	2.42150079706181e-07	1.75474581672301e-05	CARTPT	5	71719275	71721048	down
ENSG00000137038	935.873	-0.213465	0.0413929	-5.15703	2.50892686473752e-07	1.81022874695153e-05	DMAC1	9	7796500	7888380	down
ENSG00000113742	3692.22	-0.152361	0.0295567	-5.15488	2.53794080268923e-07	1.81544460765757e-05	CPEB4	5	173888349	173961980	down
ENSG00000179387	744.147	-0.251526	0.0488058	-5.1536	2.55528944139576e-07	1.82004312477535e-05	ELMOD2	4	140524168	140553770	down
ENSG00000179981	404.427	-0.379642	0.0738141	-5.14322	2.70062942473725e-07	1.89921479418126e-05	TSHZ1	18	75210755	75289950	down
ENSG00000135111	2251.19	-0.176682	0.0343804	-5.13903	2.7615484331448e-07	1.93389612332876e-05	TBX3	12	114670255	114684175	down
ENSG00000147041	197.993	-0.466705	0.0909703	-5.1303	2.89274053092973e-07	2.01729315602535e-05	SYTL5	X	38006553	38128819	down
ENSG00000232119	508.996	-0.279847	0.0545587	-5.12928	2.90848378857903e-07	2.01982080434361e-05	MCTS1	X	120594010	120621159	down
ENSG00000172380	204.626	-0.543279	0.105967	-5.12685	2.94632966053115e-07	2.03557354999968e-05	GNG12	1	67701475	67833467	down
ENSG00000106341	384.656	-0.416831	0.0814236	-5.11929	3.06694304938596e-07	2.09715547226971e-05	PPP1R17	7	31687215	31708455	down
ENSG00000188958	1293.87	-0.330594	0.0648506	-5.09778	3.43653334430879e-07	2.30954440522559e-05	UTS2B	3	191267168	191330526	down
ENSG00000103485	464.958	-0.282353	0.0555707	-5.08096	3.75527324608742e-07	2.49359120289e-05	QPRT	16	29663279	29698699	down
ENSG00000112531	479.41	-0.293658	0.0579141	-5.07058	3.96597457469758e-07	2.56476294960564e-05	QKI	6	163414000	163578592	down
ENSG00000248905	348.668	-0.419396	0.0828028	-5.06499	4.0841233303017e-07	2.61808013638994e-05	FMN1	15	32765544	33194714	down
ENSG00000179520	134.918	-0.613465	0.121864	-5.034	4.80352722288759e-07	3.02114672542896e-05	SLC17A8	12	100357074	100422055	down
ENSG00000171951	5429.87	-0.1902	0.0378476	-5.02541	5.02350051856261e-07	3.13555942075914e-05	SCG2	2	223596940	223602361	down
ENSG00000115661	380.85	-0.316432	0.0629751	-5.02471	5.04187871100647e-07	3.13555942075914e-05	STK16	2	219245455	219250337	down
ENSG00000135116	244.721	-0.398862	0.0798247	-4.99672	5.83146156387672e-07	3.56018204707448e-05	HRK	12	116856144	116881441	down
ENSG00000107105	5616.58	-0.131447	0.026313	-4.99551	5.86819827854735e-07	3.56953506235579e-05	ELAVL2	9	23690104	23826337	down
ENSG00000091490	1570.78	-0.253874	0.051192	-4.95926	7.07636935421689e-07	4.2122088580976e-05	SEL1L3	4	25747433	25863760	down
ENSG00000057019	1163.66	-0.256058	0.0519847	-4.92565	8.40818554468278e-07	4.93447987581789e-05	DCBLD2	3	98795941	98901695	down
ENSG00000140332	1193.26	-0.201186	0.04089	-4.92017	8.64668925823914e-07	5.01523361949352e-05	TLE3	15	70047790	70098176	down
ENSG00000204568	538.537	-0.257068	0.0522985	-4.9154	8.86034543924853e-07	5.10987465176316e-05	MRPS18B	6	30617840	30626395	down
ENSG00000266094	1169.22	-0.208654	0.0426489	-4.89237	9.96289415612889e-07	5.64801213946259e-05	RASSF5	1	206507531	206589448	down
ENSG00000074695	844.594	-0.217367	0.0445407	-4.8802	1.0598060955093e-06	5.91761076524406e-05	LMAN1	18	59327823	59359265	down
ENSG00000177853	423.048	-0.327087	0.0670248	-4.88009	1.0603618828507e-06	5.91761076524406e-05	ZNF518A	10	96129715	96205288	down
ENSG00000215039	197.438	-0.435162	0.089175	-4.87986	1.061598139322e-06	5.91761076524406e-05	CD27-AS1	12	6439001	6451607	down
ENSG00000160323	358.79	-0.320948	0.0658678	-4.87261	1.10132282614447e-06	6.11858251444995e-05	ADAMTS13	9	133414358	133459402	down
ENSG00000111262	1346.08	-0.263262	0.0541402	-4.8626	1.15855816060256e-06	6.37283460817258e-05	KCNA1	12	4909905	4918256	down
ENSG00000177410	580.704	-0.270914	0.0562195	-4.81885	1.44384576630027e-06	7.78788912198272e-05	ZFAS1	20	49278178	49299600	down
ENSG00000138380	259.948	-0.381171	0.0791762	-4.81422	1.47778137943218e-06	7.94522008096649e-05	CARF	2	202912214	202988263	down
ENSG00000242498	223.272	-0.403915	0.0839366	-4.81214	1.4932127834481e-06	8.00237217418955e-05	ARPIN	15	89895006	89912952	down
ENSG00000138279	302.496	-0.373837	0.0781809	-4.7817	1.73821283247236e-06	9.16797255658762e-05	ANXA7	10	73375101	73414076	down
ENSG00000105722	559.257	-0.333156	0.0696907	-4.7805	1.74860907080717e-06	9.19371210824703e-05	ERF	19	42247569	42255128	down
ENSG00000204301	63.4289	-0.714276	0.149534	-4.77668	1.7821604960351e-06	9.34065062497392e-05	NOTCH4	6	32194843	32224067	down
ENSG00000274750	194.38	-0.475004	0.0997711	-4.76093	1.92701174439055e-06	9.91281010609791e-05	H3C6	6	26224199	26227473	down
ENSG00000171444	347.215	-0.303357	0.0640977	-4.73273	2.21517829436044e-06	0.00011054	MCC	5	113022106	113488823	down
ENSG00000261211	30.4095	-1.12005	0.237264	-4.72071	2.3502105652226e-06	0.00011658		6	6680309	6686948	down
ENSG00000197406	228.604	-0.403258	0.0856305	-4.70927	2.48599584142553e-06	0.000122586	DIO3	14	101560139	101563452	down
ENSG00000171298	978.534	-0.201962	0.0429002	-4.70772	2.50507920669216e-06	0.000123163	GAA	17	80101533	80119881	down
ENSG00000143624	1297.8	-0.187733	0.0400383	-4.68882	2.74779313193079e-06	0.000133779	INTS3	1	153728050	153774808	down
ENSG00000197444	1013.75	-0.207824	0.0444006	-4.68066	2.85950330903521e-06	0.000137526	OGDHL	10	49734641	49762379	down
ENSG00000196083	232.124	-0.398978	0.0854095	-4.67136	2.99214325694472e-06	0.000142486	IL1RAP	3	190514051	190659750	down
ENSG00000278845	409.857	-0.284957	0.0611191	-4.66233	3.12649776775581e-06	0.00014846	MRPL45	17	38297023	38323217	down
ENSG00000083312	3168.8	-0.137267	0.0294883	-4.65496	3.24038926923144e-06	0.000152564	TNPO1	5	72816312	72916733	down
ENSG00000132716	356.756	-0.334487	0.0721389	-4.63671	3.53990163486503e-06	0.000165102	DCAF8	1	160215715	160262549	down
ENSG00000053108	1085.95	-0.25528	0.0551727	-4.62692	3.7113830993578e-06	0.000172305	FSTL4	5	133196455	133612541	down
ENSG00000152192	3309.79	-0.181063	0.0393563	-4.6006	4.21284127241337e-06	0.000191611	POU4F1	13	78598362	78603552	down
ENSG00000187231	3440.4	-0.122472	0.026689	-4.58887	4.45659308895367e-06	0.000201295	SESTD1	2	179101678	179264832	down
ENSG00000167555	149.812	-0.601432	0.131234	-4.58291	4.58550218742434e-06	0.000206558	ZNF528	19	52397849	52418412	down
ENSG00000107185	890.536	-0.238649	0.0523593	-4.55791	5.16659308971641e-06	0.000227207	RGP1	9	35749287	35758585	down
ENSG00000101871	147.586	-0.537543	0.11821	-4.54736	5.43224707828463e-06	0.000237925	MID1	X	10445310	10833654	down
ENSG00000229191	147.114	-0.445901	0.0985367	-4.52523	6.03303111681392e-06	0.00025849		1	201023949	201028792	down
ENSG00000155099	1183.01	-0.175628	0.0389206	-4.51248	6.40743283536559e-06	0.000270773	PIP4P2	8	90993802	91040872	down
ENSG00000085719	1383.62	-0.218028	0.0483201	-4.51216	6.41719714520965e-06	0.000270773	CPNE3	8	86514435	86561498	down
ENSG00000122786	239.745	-0.385736	0.0855248	-4.51022	6.47600421278645e-06	0.000272565	CALD1	7	134744252	134970729	down
ENSG00000131849	107.991	-0.569405	0.126315	-4.50784	6.54917478385635e-06	0.00027495	ZNF132	19	58432814	58440153	down
ENSG00000172348	3831.19	-0.18091	0.0401455	-4.50637	6.59462160895307e-06	0.00027547	RCAN2	6	46220736	46491972	down
ENSG00000083290	1751.98	-0.147134	0.032689	-4.50104	6.76232213777766e-06	0.000281769	ULK2	17	19770829	19867936	down
ENSG00000197128	280.641	-0.312736	0.0695502	-4.49655	6.90645237347742e-06	0.000287057	ZNF772	19	57466663	57477570	down
ENSG00000183454	313.615	-0.344796	0.0767696	-4.49131	7.0786798249042e-06	0.000293158	GRIN2A	16	9753404	10182928	down
ENSG00000140105	2985.13	-0.212479	0.047312	-4.49102	7.08841432420925e-06	0.000293158	WARS1	14	100333790	100376805	down
ENSG00000188517	321.305	-0.344685	0.0770671	-4.47253	7.73006998576417e-06	0.000315777	COL25A1	4	108808725	109302752	down
ENSG00000165821	2027.27	-0.150824	0.0337285	-4.4717	7.76017815661392e-06	0.000316232	SALL2	14	21521080	21537216	down
ENSG00000145423	147.845	-0.462581	0.103496	-4.46957	7.83756709925404e-06	0.000317831	SFRP2	4	153780591	153789083	down
ENSG00000237765	582.468	-0.238611	0.0537381	-4.44025	8.98533204210507e-06	0.000355721	FAM200B	4	15681662	15690447	down
ENSG00000095261	433.845	-0.283239	0.0638904	-4.4332	9.28427226250296e-06	0.000365818	PSMD5	9	120815496	120842951	down
ENSG00000133943	585.536	-0.229654	0.0521509	-4.40365	1.06444570255334e-05	0.000406906	DGLUCY	14	91060333	91225632	down
ENSG00000243970	77.1911	-1.3925	0.316452	-4.40036	1.08070065111631e-05	0.000411234	PPIEL	1	39531838	39558707	down
ENSG00000122012	7106.88	-0.135889	0.0309432	-4.39158	1.12530559114751e-05	0.000424332	SV2C	5	76083383	76353939	down
ENSG00000171365	1230.09	-0.187041	0.0427209	-4.3782	1.1966157651943e-05	0.00044818	CLCN5	X	49922596	50099235	down
ENSG00000103647	2283.67	-0.151538	0.0346724	-4.37056	1.23926739706146e-05	0.000462078	CORO2B	15	68578993	68727806	down
ENSG00000147180	1420.18	-0.163039	0.0373925	-4.36021	1.29936935266611e-05	0.000480013	ZNF711	X	85243991	85273362	down
ENSG00000109680	380.928	-0.285549	0.0654957	-4.35981	1.30176946038163e-05	0.000480013	TBC1D19	4	26576437	26756223	down
ENSG00000143515	1090.85	-0.169078	0.0388156	-4.35592	1.32506676059896e-05	0.000486451	ATP8B2	1	154325525	154351304	down
ENSG00000020633	44.266	-1.13521	0.260721	-4.35412	1.3360057981645e-05	0.000489389	RUNX3	1	24899511	24965121	down
ENSG00000141639	1148.09	-0.18438	0.0424614	-4.34229	1.41005225772227e-05	0.00051294	MAPK4	18	50560087	50731826	down
ENSG00000105996	28.4921	-1.0815	0.250053	-4.32506	1.52488464709596e-05	0.0005476	HOXA2	7	27100354	27102686	down
ENSG00000174748	14756.2	-0.0942716	0.0217987	-4.32465	1.52777381392721e-05	0.0005476	RPL15	3	23916591	23924374	down
ENSG00000120068	108.258	-0.644193	0.149096	-4.32065	1.55567088430068e-05	0.000556403	HOXB8	17	48611377	48615292	down
ENSG00000204843	9399.45	-0.136709	0.0317185	-4.31006	1.63209400049282e-05	0.000578768	DCTN1	2	74361154	74392087	down
ENSG00000175575	363.308	-0.283628	0.0658725	-4.30571	1.66454130120555e-05	0.000589021	PAAF1	11	73876699	73931114	down
ENSG00000164241	9.61652	-1.75015	0.406698	-4.30332	1.68258715894799e-05	0.000592411	C5orf63	5	127045235	127073506	down
ENSG00000204304	1339.49	-0.23365	0.0542982	-4.30308	1.68439183398817e-05	0.000592411	PBX2	6	32184733	32190202	down
ENSG00000185100	298.397	-0.305372	0.0709668	-4.30303	1.68478261792575e-05	0.000592411	ADSS1	14	104724174	104747325	down
ENSG00000065457	526.708	-0.2458	0.0572692	-4.29201	1.77061430019067e-05	0.000614809	ADAT1	16	75596868	75623300	down
ENSG00000185518	2430.26	-0.128954	0.0300561	-4.29044	1.78322335283251e-05	0.0006179	SV2B	15	91099950	91302565	down
ENSG00000085982	196.138	-0.362492	0.0845088	-4.2894	1.79156802554514e-05	0.000618221	USP40	2	233475526	233566782	down
ENSG00000054983	778.495	-0.199927	0.0466759	-4.28331	1.84132385577315e-05	0.000631468	GALC	14	87837820	87993665	down
ENSG00000086666	1095.36	-0.18065	0.0423725	-4.26337	2.01362876210245e-05	0.000687728	ZFAND6	15	80059568	80138393	down
ENSG00000165283	677.206	-0.208961	0.049098	-4.256	2.08113970561022e-05	0.000709332	STOML2	9	35099776	35103195	down
ENSG00000196704	926.748	-0.182557	0.0430252	-4.24302	2.20530462893052e-05	0.000744045	AMZ2	17	68205481	68257712	down
ENSG00000185608	294.459	-0.284694	0.0671736	-4.23818	2.25336291273e-05	0.000758723	MRPL40	22	19432545	19436075	down
ENSG00000041982	88.3348	-0.586359	0.138441	-4.23545	2.28091946108115e-05	0.000766453	TNC	9	115019575	115118207	down
ENSG00000116001	1458.98	-0.172282	0.0407183	-4.23108	2.32572642851008e-05	0.000776811	TIA1	2	70209444	70248660	down
ENSG00000110148	267.507	-0.316183	0.0749791	-4.21695	2.47632121438302e-05	0.00081988	CCKBR	11	6259806	6272127	down
ENSG00000165410	1260.67	-0.173923	0.0412444	-4.2169	2.47683258736372e-05	0.00081988	CFL2	14	34709113	34714823	down
ENSG00000149531	416.392	-0.272507	0.064626	-4.21668	2.47926888278657e-05	0.00081988	FRG1BP	20	30377372	30399257	down
ENSG00000164187	1274.8	-0.200221	0.0476037	-4.20599	2.59936776650489e-05	0.000852828	LMBRD2	5	36098407	36151887	down
ENSG00000196172	80.0589	-2.35859	0.561113	-4.20341	2.62925157161838e-05	0.00085925	ZNF681	19	23739195	23758891	down
ENSG00000008300	2164.52	-0.16703	0.0397985	-4.19689	2.70604337377094e-05	0.000882615	CELSR3	3	48636463	48662886	down
ENSG00000075213	678.645	-0.293969	0.0700887	-4.19424	2.73783467778154e-05	0.00089124	SEMA3A	7	83955777	84492724	down
ENSG00000100814	535.598	-0.260003	0.0620116	-4.19282	2.75511624633579e-05	0.000895117	CCNB1IP1	14	20311368	20333312	down
ENSG00000059691	343.066	-0.304195	0.0727291	-4.18258	2.88217210860311e-05	0.000926187	GATB	4	151670504	151761007	down
ENSG00000265241	1728.13	-0.155569	0.0372074	-4.18114	2.90050317327577e-05	0.000929667	RBM8A	1	145921556	145927678	down
ENSG00000120992	847.818	-0.191769	0.045965	-4.17206	3.01852504583798e-05	0.000961946	LYPLA1	8	54046367	54102017	down
ENSG00000031003	1868.92	-0.189861	0.0455805	-4.16539	3.10822605429881e-05	0.000986758	FAM13B	5	137937960	138051961	down
ENSG00000100099	477.37	-0.243353	0.0584362	-4.16443	3.12133633611564e-05	0.000989036	HPS4	22	26443107	26483931	down
ENSG00000141736	199.633	-0.368977	0.0888032	-4.155	3.25293922576218e-05	0.00101911	ERBB2	17	39687914	39730426	down
ENSG00000182916	849.952	-0.22115	0.053248	-4.15321	3.27848617549402e-05	0.00102519	TCEAL7	X	103330229	103332326	down
ENSG00000177301	2668.07	-0.164296	0.0395751	-4.15151	3.30295294694473e-05	0.00103073	KCNA2	1	110519837	110631474	down
ENSG00000169189	145.903	-0.513478	0.123787	-4.14809	3.35267852293119e-05	0.00104252	NSMCE1	16	27224994	27268772	down
ENSG00000205133	483.09	-0.263498	0.0636349	-4.14078	3.46126737822378e-05	0.00107428	TRIQK	8	92883532	93017673	down
ENSG00000129255	482.988	-0.228169	0.055225	-4.13163	3.60206880326407e-05	0.00109955	MPDU1	17	7583529	7592789	down
ENSG00000182568	993.513	-0.179706	0.0436205	-4.11976	3.79273204666527e-05	0.00115143	SATB1	3	18345377	18445621	down
ENSG00000204310	1577.21	-0.135969	0.0330265	-4.11695	3.83916255756658e-05	0.00116064	AGPAT1	6	32168212	32178096	down
ENSG00000133019	483.009	-0.302078	0.0734356	-4.11351	3.89685997575958e-05	0.00117236	CHRM3	1	239386565	239915452	down
ENSG00000104219	1098.72	-0.188849	0.0460033	-4.10511	4.0412533147357e-05	0.00120671	ZDHHC2	8	17156482	17224799	down
ENSG00000143369	75.3304	-0.558299	0.136019	-4.10456	4.05092741046071e-05	0.00120671	ECM1	1	150508062	150513789	down
ENSG00000177432	2177.69	-0.128459	0.0312983	-4.10435	4.05447087832245e-05	0.00120671	NAP1L5	4	88695913	88697829	down
ENSG00000138138	2375.15	-0.140603	0.034276	-4.10208	4.0945161065522e-05	0.00121429	ATAD1	10	87751512	87841361	down
ENSG00000104112	4300.84	-0.102368	0.0249865	-4.09695	4.186236405795e-05	0.00123272	SCG3	15	51681492	51721026	down
ENSG00000054282	300.727	-0.282548	0.0691834	-4.08403	4.42603987835841e-05	0.00128741	SDCCAG8	1	243256034	243500091	down
ENSG00000167785	166.835	-0.472344	0.115861	-4.0768	4.56593410476422e-05	0.00132349	ZNF558	19	8806170	8832314	down
ENSG00000179406	65.3689	-0.622955	0.153102	-4.06889	4.7238452592651e-05	0.00136262	LINC00174	7	66376044	66493566	down
ENSG00000272398	15169.4	-0.0831621	0.0204512	-4.06637	4.77514350264405e-05	0.0013722	CD24	6	106969831	106975627	down
ENSG00000132510	935.667	-0.204981	0.0504621	-4.06208	4.86377915694519e-05	0.00139526	KDM6B	17	7834217	7854796	down
ENSG00000006757	138.565	-0.498105	0.122831	-4.05521	5.00896856564112e-05	0.00142953	PNPLA4	X	7898247	7927739	down
ENSG00000260404	144.824	-0.411273	0.101458	-4.05363	5.04288534959029e-05	0.0014343		4	118595912	118596049	down
ENSG00000137720	110.252	-0.467042	0.115375	-4.04802	5.16529338270562e-05	0.00146411	CFAP68	11	111878935	111885975	down
ENSG00000215114	1920.18	-0.142755	0.0352911	-4.04507	5.23068567239584e-05	0.00148013	UBXN2B	8	58411359	58451501	down
ENSG00000153982	688.033	-0.222295	0.0551772	-4.02875	5.60751229935884e-05	0.0015655	GDPD1	17	59220467	59275970	down
ENSG00000103489	431.651	-0.245657	0.0611542	-4.01701	5.89406303331805e-05	0.00162624	XYLT1	16	17101769	17470960	down
ENSG00000033100	576.976	-0.233873	0.0582923	-4.01208	6.01855006783439e-05	0.00164942	CHPF2	7	151232483	151240979	down
ENSG00000189056	1285.67	-0.436931	0.109215	-4.00066	6.31651724353118e-05	0.00171183	RELN	7	103471381	103989658	down
ENSG00000105991	1232.77	-0.245944	0.061536	-3.99675	6.42177592121471e-05	0.00173537	HOXA1	7	27092993	27096000	down
ENSG00000181072	2121.35	-0.174534	0.0437379	-3.99044	6.59511717824521e-05	0.00177006	CHRM2	7	136868652	137020255	down
ENSG00000196810	355.658	-0.295195	0.0740217	-3.98795	6.66453986864407e-05	0.00178295	CTBP1-DT	4	1248877	1288856	down
ENSG00000102804	5649.37	-0.0990008	0.0248341	-3.98649	6.70589465307107e-05	0.00178827	TSC22D1	13	44432143	44577147	down
ENSG00000166250	1337.72	-0.19726	0.0496275	-3.9748	7.04381872051263e-05	0.00186942	CLMP	11	123069872	123195248	down
ENSG00000259495	135.802	-0.441214	0.11103	-3.97382	7.07302143825734e-05	0.00187418	ARNT2-DT	15	80344853	80404214	down
ENSG00000183090	204.786	-0.361123	0.0910037	-3.96822	7.24108237466253e-05	0.00190961	FREM3	4	143577302	143700675	down
ENSG00000122034	1432.65	-0.159495	0.040279	-3.95976	7.50237187538833e-05	0.00196917	GTF3A	13	27424619	27435823	down
ENSG00000091428	1269.54	-0.156479	0.0395309	-3.95839	7.54557289676064e-05	0.00197585	RAPGEF4	2	172735274	173052893	down
ENSG00000156011	1686.21	-0.164627	0.0416082	-3.9566	7.60237941779957e-05	0.00198292	PSD3	8	18527303	19084730	down
ENSG00000164619	2986.02	-0.125824	0.0318091	-3.95561	7.63399629440218e-05	0.00198806	BMPER	7	33904308	34156427	down
ENSG00000198919	1466.92	-0.169175	0.042777	-3.95481	7.65958501322817e-05	0.00199161	DZIP3	3	108589705	108694840	down
ENSG00000100714	690.821	-0.219535	0.0555933	-3.94894	7.84970076380215e-05	0.00203787	MTHFD1	14	64388031	64463457	down
ENSG00000162595	145.285	-0.438851	0.111164	-3.94777	7.88817948811364e-05	0.00204467	DIRAS3	1	68045886	68051717	down
ENSG00000071575	5066.62	-0.100259	0.0254048	-3.94647	7.9312037793277e-05	0.00204945	TRIB2	2	12716910	12742734	down
ENSG00000076242	582.108	-0.203958	0.0517411	-3.9419	8.08400888728791e-05	0.00208248	MLH1	3	36993226	37050896	down
ENSG00000196396	2290.09	-0.124044	0.031491	-3.93902	8.18159296451168e-05	0.00209742	PTPN1	20	50510321	50585241	down
ENSG00000218739	433.267	-0.270582	0.0686994	-3.93863	8.1946598676841e-05	0.00209742	CEBPZOS	2	37196488	37216193	down
ENSG00000146151	728.737	-0.219958	0.0558505	-3.93833	8.2049370455781e-05	0.00209742	HMGCLL1	6	55434373	55579197	down
ENSG00000121741	1923.44	-0.130739	0.033258	-3.93106	8.45724859306563e-05	0.00215531	ZMYM2	13	19958677	20091829	down
ENSG00000136021	1470.68	-0.152651	0.0389159	-3.92259	8.76027158735389e-05	0.00221223	SCYL2	12	100267140	100341715	down
ENSG00000149313	3318.92	-0.147433	0.0375893	-3.9222	8.77433881242972e-05	0.00221243	AASDHPPT	11	106075501	106098699	down
ENSG00000064300	15909.6	-0.115341	0.0294713	-3.91366	9.09060553025862e-05	0.00227915	NGFR	17	49495293	49515008	down
ENSG00000104408	1837.89	-0.159683	0.0409212	-3.9022	9.53228481464018e-05	0.00236506	EIF3E	8	108162787	108443496	down
ENSG00000161558	211.433	-0.349591	0.0896012	-3.90164	9.55451499418566e-05	0.00236506	TMEM143	19	48332356	48364059	down
ENSG00000069509	193.897	-0.321837	0.0824929	-3.90139	9.56411164654488e-05	0.00236506	FUNDC1	X	44523639	44542859	down
ENSG00000124222	401.968	-0.242049	0.0620967	-3.89794	9.70133246058186e-05	0.00239544	STX16	20	58651272	58679526	down
ENSG00000234741	1670.88	-0.177453	0.0455656	-3.89444	9.84252461983117e-05	0.00242174	GAS5	1	173858559	173868882	down
ENSG00000198707	518.163	-0.199425	0.0512152	-3.89386	9.865974814225e-05	0.00242174	CEP290	12	88049016	88142099	down
ENSG00000111481	1476.52	-0.133364	0.034303	-3.88782	0.000101149	0.00247554	COPZ1	12	54301202	54351846	down
ENSG00000175455	413.627	-0.255633	0.0657693	-3.88681	0.000101571	0.00248225	CCDC14	3	123897305	123961408	down
ENSG00000121454	189.488	-0.346996	0.0894621	-3.8787	0.000105017	0.00254406	LHX4	1	180230264	180278984	down
ENSG00000107560	1632.49	-0.156929	0.0405082	-3.87401	0.000107059	0.00258978	RAB11FIP2	10	118004916	118046941	down
ENSG00000139505	2207.84	-0.142488	0.0367849	-3.87353	0.000107271	0.00259114	MTMR6	13	25246222	25287510	down
ENSG00000106415	744.669	-0.168308	0.0435775	-3.86228	0.000112335	0.00268621	GLCCI1	7	7968796	8094272	down
ENSG00000170345	200.288	-0.400393	0.103834	-3.8561	0.000115212	0.00274712	FOS	14	75278826	75282230	down
ENSG00000166024	277.741	-0.283026	0.07361	-3.84494	0.000120582	0.00286287	R3HCC1L	10	98134624	98244897	down
ENSG00000148200	267.324	-0.326635	0.0850893	-3.83874	0.000123669	0.00292369	NR6A1	9	124517275	124771311	down
ENSG00000152137	874.178	-0.205385	0.0535115	-3.83814	0.000123971	0.00292667	HSPB8	12	119171555	119224855	down
ENSG00000135749	1164.53	-0.159489	0.0415675	-3.83687	0.000124615	0.00293358	PCNX2	1	232983435	233295725	down
ENSG00000006756	343.906	-0.270593	0.0705246	-3.83686	0.000124616	0.00293358	ARSD	X	2903972	2929349	down
ENSG00000135473	403.344	-0.236805	0.0617833	-3.83283	0.000126679	0.00296539	PAN2	12	56316223	56334053	down
ENSG00000006468	2315.66	-0.158724	0.0414207	-3.832	0.000127104	0.00296987	ETV1	7	13891229	13991425	down
ENSG00000139684	1065.15	-0.187007	0.0488043	-3.83177	0.000127227	0.00296987	ESD	13	46771256	46797420	down
ENSG00000171466	604.391	-0.225504	0.0589933	-3.82254	0.000132086	0.00307468	ZNF562	19	9641807	9675100	down
ENSG00000141279	2027.2	-0.120971	0.0316806	-3.81846	0.000134285	0.00311718	NPEPPS	17	47522942	47624665	down
ENSG00000164815	243.86	-0.325966	0.0853906	-3.81735	0.000134892	0.00312691	ORC5	7	104126341	104208047	down
ENSG00000179918	883.333	-0.163345	0.0428106	-3.81552	0.000135895	0.00314143	SEPHS2	16	30443631	30445874	down
ENSG00000069329	3569.68	-0.105594	0.0277035	-3.81159	0.000138074	0.00317418	VPS35	16	46656132	46689518	down
ENSG00000184697	318.573	-0.380138	0.099845	-3.80728	0.000140506	0.0031955	CLDN6	16	3014712	3020071	down
ENSG00000151414	683.928	-0.206887	0.0543407	-3.80722	0.000140535	0.0031955	NEK7	1	198156994	198322420	down
ENSG00000122565	2373.79	-0.125723	0.0330351	-3.80572	0.000141392	0.00320651	CBX3	7	26201162	26213607	down
ENSG00000056586	1685.38	-0.138908	0.0365349	-3.80207	0.00014349	0.00324497	RC3H2	9	122844556	122905359	down
ENSG00000112234	252.947	-0.339529	0.0893401	-3.80041	0.000144459	0.00326246	FBXL4	6	98868535	98948006	down
ENSG00000225630	1035.82	-0.511829	0.134813	-3.7966	0.000146696	0.00329957	MTND2P28	1	629640	630683	down
ENSG00000162430	996.9	-0.189997	0.0500712	-3.79454	0.000147917	0.00331808	SELENON	1	25800193	25818221	down
ENSG00000176769	585.54	-0.198405	0.052299	-3.79367	0.000148437	0.00332526	TCERG1L	10	131092391	131311721	down
ENSG00000215256	192.35	-0.483446	0.127549	-3.79029	0.000150474	0.00335736	DHRS4-AS1	14	23938219	24052555	down
ENSG00000042317	256.969	-0.295214	0.0779145	-3.78894	0.000151289	0.00337103	SPATA7	14	88384924	88470350	down
ENSG00000280187	123.462	-0.426327	0.112691	-3.78315	0.000154859	0.00343255		5	69186359	69189511	down
ENSG00000079387	171.196	-0.345384	0.0913843	-3.77947	0.000157163	0.00346487	SENP1	12	48039784	48106079	down
ENSG00000171160	1134.18	-0.153642	0.0406586	-3.77884	0.000157563	0.00346908	MORN4	10	97614553	97633500	down
ENSG00000198763	16480.4	-0.362531	0.096228	-3.76742	0.000164945	0.00359364	MT-ND2	MT	4470	5511	down
ENSG00000089009	7483.27	-0.119669	0.0318305	-3.75957	0.000170206	0.00370342	RPL6	12	112405189	112418838	down
ENSG00000170348	2605.2	-0.121988	0.0324783	-3.75597	0.000172669	0.00374722	TMED10	14	75131469	75176612	down
ENSG00000110851	1051.76	-0.162432	0.0432593	-3.75484	0.000173452	0.00375934	PRDM4	12	107732871	107761272	down
ENSG00000145592	5671.09	-0.0901767	0.0240582	-3.74827	0.000178056	0.00384413	RPL37	5	40825262	40835222	down
ENSG00000233170	8.31117	-1.98981	0.532222	-3.73869	0.000184981	0.00396792		8	37747338	37748004	down
ENSG00000076053	210.686	-0.331656	0.0887632	-3.73641	0.000186663	0.00399885	RBM7	11	114400030	114414203	down
ENSG00000147649	1759.98	-0.122414	0.0328184	-3.73003	0.000191455	0.00409521	MTDH	8	97644184	97730260	down
ENSG00000165417	1352.56	-0.135174	0.0362679	-3.72709	0.000193701	0.00412597	GTF2A1	14	81175452	81221377	down
ENSG00000154760	30.3999	-0.915458	0.245719	-3.72563	0.000194824	0.00412597	SLFN13	17	35435096	35448837	down
ENSG00000175595	205.687	-0.324833	0.0872908	-3.72127	0.000198225	0.00417675	ERCC4	16	13920138	13952348	down
ENSG00000108666	762.802	-0.166099	0.0446647	-3.71879	0.000200181	0.00420734	C17orf75	17	32324565	32350023	down
ENSG00000118600	133.039	-0.396943	0.106846	-3.71508	0.000203138	0.00425874	RXYLT1	12	63779833	63809792	down
ENSG00000188002	167.316	-0.397957	0.107469	-3.70298	0.000213083	0.00446162	PDCD6P1	5	1598920	1633984	down
ENSG00000130147	407.067	-0.2568	0.0694722	-3.69644	0.000218647	0.00454387	SH3BP4	2	234952017	235055714	down
ENSG00000198521	289.372	-0.259686	0.0702842	-3.6948	0.00022006	0.00456754	ZNF43	19	21804946	21852125	down
ENSG00000134463	20.4397	-1.06925	0.289544	-3.69289	0.000221716	0.00459619	ECHDC3	10	11742366	11764070	down
ENSG00000162572	132.564	-0.401999	0.109234	-3.68018	0.000233069	0.00481358	SCNN1D	1	1280436	1292029	down
ENSG00000260027	27.7059	-0.926211	0.252269	-3.67153	0.000241104	0.00494279	HOXB7	17	48607232	48633572	down
ENSG00000121989	1574.46	-0.138118	0.0376383	-3.66961	0.000242922	0.00497078	ACVR2A	2	147844517	147930826	down
ENSG00000130772	172.117	-0.351229	0.0957168	-3.66946	0.000243066	0.00497078	MED18	1	28329002	28335965	down
ENSG00000156253	161.139	-2.68064	0.730919	-3.66749	0.000244942	0.00500299	RWDD2B	21	29004384	29019360	down
ENSG00000164306	72.532	-0.508754	0.138838	-3.66437	0.000247951	0.0050459	PRIMPOL	4	184649667	184694963	down
ENSG00000144306	708.163	-0.207694	0.0567823	-3.65772	0.00025447	0.00516596	SCRN3	2	174395730	174429575	down
ENSG00000014824	2103.26	-0.114608	0.0313922	-3.65083	0.000261392	0.00528717	SLC30A9	4	41990502	42090461	down
ENSG00000198168	1232	-0.150145	0.0411338	-3.65016	0.000262079	0.00529464	SVIP	11	22813799	22830299	down
ENSG00000171714	1736.9	-0.157947	0.0433387	-3.64447	0.000267939	0.0054037	ANO5	11	21782659	22283567	down
ENSG00000058668	2626.88	-0.166218	0.0456145	-3.64398	0.00026845	0.0054037	ATP2B4	1	203626832	203744081	down
ENSG00000138767	306.626	-0.240231	0.0659668	-3.6417	0.000270846	0.00543879	CNOT6L	4	77713387	77819615	down
ENSG00000116237	1029.49	-0.156261	0.0431077	-3.62491	0.000289066	0.00574239	ICMT	1	6221193	6235972	down
ENSG00000136521	796.342	-0.191096	0.0527757	-3.62091	0.000293568	0.00581795	NDUFB5	3	179604690	179627647	down
ENSG00000145348	749.485	-0.172718	0.0478713	-3.60796	0.000308616	0.00605855	TBCK	4	106041599	106316683	down
ENSG00000073849	3218.52	-0.137742	0.0382439	-3.60166	0.000316191	0.00618364	ST6GAL1	3	186930325	187078553	down
ENSG00000100532	156.516	-0.490656	0.136326	-3.59914	0.000319269	0.0062191	CGRRF1	14	54509812	54539292	down
ENSG00000169231	144.143	-0.385929	0.107231	-3.59903	0.000319406	0.0062191	THBS3	1	155195588	155209051	down
ENSG00000198015	695.64	-0.176713	0.0491263	-3.59713	0.000321751	0.00625744	MRPL42	12	93467514	93516214	down
ENSG00000140382	714.911	-0.173388	0.0482209	-3.5957	0.000323526	0.00627731	HMG20A	15	77420412	77485607	down
ENSG00000163412	934.418	-0.154154	0.0428892	-3.59424	0.000325337	0.0063051	EIF4E3	3	71675414	71754773	down
ENSG00000175928	2562.44	-0.159014	0.0442668	-3.59216	0.00032795	0.006341	LRRN1	3	3799431	3849834	down
ENSG00000256223	316.379	-0.244745	0.0681581	-3.59085	0.0003296	0.00636553	ZNF10	12	133130575	133159465	down
ENSG00000211459	15154.2	-0.272097	0.0757919	-3.59005	0.000330616	0.00637775	MT-RNR1	MT	648	1601	down
ENSG00000110011	310.596	-0.278976	0.0777633	-3.5875	0.00033386	0.00643288	DNAJC4	11	64230278	64234286	down
ENSG00000221926	348.341	-0.227265	0.0634082	-3.58415	0.000338178	0.00649356	TRIM16	17	15627960	15684311	down
ENSG00000276975	12.0725	-1.51433	0.422653	-3.58292	0.000339775	0.00649844	HYDIN2	1	146547367	146898974	down
ENSG00000225733	2547.78	-0.10974	0.03063	-3.58275	0.000339991	0.00649844	FGD5-AS1	3	14920347	14948424	down
ENSG00000148908	487.955	-0.231074	0.0645144	-3.58174	0.000341312	0.00650689	RGS10	10	119499817	119542719	down
ENSG00000183662	203.892	-0.391984	0.10945	-3.58141	0.000341742	0.00650689	TAFA1	3	68004247	68545621	down
ENSG00000159792	314.601	-0.265243	0.0741406	-3.57757	0.000346807	0.00658342	PSKH1	16	67893254	67929676	down
ENSG00000185985	84.215	-0.470406	0.131766	-3.57	0.000356976	0.00675777	SLITRK2	X	145817829	145829856	down
ENSG00000110074	474.813	-0.193586	0.0542283	-3.56983	0.000357209	0.00675777	FOXRED1	11	126269024	126278131	down
ENSG00000259153	214.214	-0.305676	0.0856557	-3.56867	0.000358803	0.00677255	MAP3K9-DT	14	70808811	70816935	down
ENSG00000112773	170.474	-0.337643	0.0946506	-3.56725	0.000360741	0.00680144	TENT5A	6	81491439	81752774	down
ENSG00000169756	484.741	-0.236449	0.0664153	-3.56017	0.000370621	0.00694841	LIMS1	2	108533671	108687246	down
ENSG00000145349	2413.92	-0.124784	0.0350555	-3.55962	0.000371398	0.00695516	CAMK2D	4	113418054	113761927	down
ENSG00000278053	607.616	-0.174039	0.0489837	-3.55299	0.000380876	0.00710196	DDX52	17	37609739	37643446	down
ENSG00000106261	2704.3	-0.11716	0.0329844	-3.552	0.000382315	0.00711378	ZKSCAN1	7	100015572	100041689	down
ENSG00000185551	57.6079	-0.652749	0.183786	-3.55167	0.000382788	0.00711378	NR2F2	15	96325938	96340263	down
ENSG00000091879	59.7239	-0.550518	0.155005	-3.55162	0.000382873	0.00711378	ANGPT2	8	6499632	6563409	down
ENSG00000184619	30.3363	-0.842617	0.237268	-3.55133	0.000383283	0.00711378	KRBA2	17	8356902	8376704	down
ENSG00000171843	880.495	-0.157305	0.0443225	-3.54911	0.000386542	0.00715833	MLLT3	9	20341669	20622499	down
ENSG00000196678	95.5632	-0.453061	0.127733	-3.54695	0.000389722	0.00720122	ERI2	16	20780193	20900349	down
ENSG00000101134	770.586	-0.207657	0.0585736	-3.54524	0.000392254	0.00723559	DOK5	20	54475593	54651169	down
ENSG00000149212	1372.43	-0.17432	0.0491931	-3.54359	0.000394725	0.00726146	SESN3	11	95165513	95232541	down
ENSG00000100380	3541.41	-0.110221	0.0311136	-3.54252	0.000396317	0.0072827	ST13	22	40824535	40856639	down
ENSG00000185532	1296.63	-0.134822	0.0382123	-3.52824	0.000418334	0.00766134	PRKG1	10	50990888	52298423	down
ENSG00000128609	2669.92	-0.112866	0.0320211	-3.52474	0.000423899	0.00773052	NDUFA5	7	123536997	123557904	down
ENSG00000049249	24.3683	-0.932955	0.264689	-3.52472	0.000423933	0.00773052	TNFRSF9	1	7915871	7943165	down
ENSG00000163879	198.776	-0.299921	0.085145	-3.52247	0.000427548	0.00778791	DNALI1	1	37556919	37566857	down
ENSG00000154144	1052.6	-0.146973	0.0417424	-3.52095	0.000430001	0.00782405	TBRG1	11	124622836	124635926	down
ENSG00000159228	102.424	-1.23553	0.351895	-3.51107	0.000446313	0.00806799	CBR1	21	36069941	36073166	down
ENSG00000176887	3962	-0.111779	0.0318722	-3.50709	0.000453033	0.0081806	SOX11	2	5692384	5701385	down
ENSG00000153233	2028.64	-0.152982	0.0436458	-3.50508	0.000456462	0.00821583	PTPRR	12	70638073	70920738	down
ENSG00000155085	312.311	-0.233503	0.0667575	-3.49778	0.000469142	0.00842662	AK9	6	109492855	109691217	down
ENSG00000137274	475.894	-0.194308	0.0555521	-3.49776	0.000469185	0.00842662	BPHL	6	3118374	3153578	down
ENSG00000253457	275.407	-0.25962	0.0743559	-3.49158	0.000480167	0.00859505	SMIM18	8	30638580	30646064	down
ENSG00000111716	430.45	-0.197852	0.056677	-3.49087	0.000481457	0.0086007	LDHB	12	21635342	21757857	down
ENSG00000170634	228.808	-0.382252	0.109576	-3.48846	0.000485815	0.00866925	ACYP2	2	53970838	54305300	down
ENSG00000164305	512.566	-0.212883	0.0610658	-3.48612	0.000490074	0.0087192	CASP3	4	184627696	184650062	down
ENSG00000100815	415.98	-0.22997	0.0659677	-3.48611	0.000490106	0.0087192	TRIP11	14	91965991	92040896	down
ENSG00000111875	415.037	-0.228917	0.0656662	-3.48606	0.000490184	0.0087192	ASF1A	6	118894152	118909171	down
ENSG00000172382	131.366	-0.395978	0.113728	-3.48181	0.000498041	0.00881919	PRSS27	16	2712419	2720551	down
ENSG00000196268	213.161	-0.401083	0.115235	-3.48057	0.000500351	0.0088248	ZNF493	19	21397119	21427577	down
ENSG00000230590	232.445	-0.309834	0.0890182	-3.48057	0.000500356	0.0088248	FTX	X	73940435	74293574	down
ENSG00000174721	241.62	-0.312538	0.0898221	-3.47953	0.000502303	0.00884978	FGFBP3	10	91906584	91909486	down
ENSG00000108469	266.857	-0.275857	0.0793045	-3.47846	0.000504303	0.00887563	RECQL5	17	75626845	75667189	down
ENSG00000110492	1983	-0.326001	0.0937355	-3.47788	0.000505395	0.00888546	MDK	11	46380756	46383837	down
ENSG00000241956	29.6596	-0.780279	0.224382	-3.47746	0.000506185	0.00888998	LINC03000	5	164296696	165171643	down
ENSG00000164346	709.162	-0.171469	0.0493343	-3.47566	0.000509602	0.00893319	NSA2	5	74766991	74780113	down
ENSG00000126768	766.552	-0.163044	0.0469398	-3.47346	0.000513786	0.00897618	TIMM17B	X	48893447	48898143	down
ENSG00000123505	1422.74	-0.138789	0.0399784	-3.47161	0.000517344	0.00901943	AMD1	6	110874770	110898879	down
ENSG00000240024	383.065	-0.248223	0.0715149	-3.47093	0.000518653	0.00902337	SNHG33	3	183451741	183455335	down
ENSG00000138375	275.51	-0.27272	0.0787183	-3.46451	0.000531202	0.00923206	SMARCAL1	2	216412383	216483053	down
ENSG00000100296	880.833	-0.145992	0.042219	-3.45796	0.000544275	0.00941996	THOC5	22	29505879	29555216	down
ENSG00000134769	1855.52	-0.147003	0.0425443	-3.4553	0.000549688	0.00947431	DTNA	18	34493291	34891844	down
ENSG00000120526	291.458	-0.233813	0.0677121	-3.45305	0.000554282	0.00954362	NUDCD1	8	109240919	109334121	down
ENSG00000188428	130.817	-0.407776	0.118253	-3.44834	0.000564049	0.00965302	BLOC1S5	6	8013567	8064396	down
ENSG00000087502	372.949	-0.228762	0.0663405	-3.44831	0.000564111	0.00965302	ERGIC2	12	29337352	29381189	down
ENSG00000151690	1074.42	-0.148322	0.0431209	-3.43967	0.000582415	0.00987419	MFSD6	2	190408355	190509205	down
ENSG00000196388	126.741	-0.349613	0.101657	-3.43915	0.000583553	0.00987419	INCA1	17	4988130	4997610	down
ENSG00000225830	512.097	-0.202645	0.0589869	-3.43543	0.000591612	0.00997007	ERCC6	10	49454168	49539538	down
ENSG00000139146	413.1	-0.208703	0.060856	-3.42946	0.000604787	0.0101613	SINHCAF	12	31280584	31327058	down
ENSG00000197818	363.497	-0.286637	0.083619	-3.42789	0.000608292	0.0102099	SLC9A8	20	49812713	49892242	down
ENSG00000180787	18.2367	-1.28264	0.374307	-3.42672	0.000610929	0.0102438	ZFP3	17	5078467	5096374	down
ENSG00000116857	1822.57	-0.108559	0.0317067	-3.42384	0.000617426	0.010332	TMEM9	1	201134772	201171574	down
ENSG00000233396	194.77	-0.302943	0.08851	-3.4227	0.000620019	0.010365	LINC01719	1	146052566	146061952	down
ENSG00000198856	517.666	-0.187715	0.0548698	-3.42111	0.000623667	0.0104051	OSTC	4	108650585	108667820	down
ENSG00000114757	1365.97	-0.142274	0.0416831	-3.41322	0.000641999	0.0106576	PEX5L	3	179794958	180037053	down
ENSG00000143390	428.381	-0.21762	0.0637795	-3.41206	0.000644732	0.0106917	RFX5	1	151340640	151347326	down
ENSG00000115738	907.473	-0.170523	0.0499802	-3.41181	0.000645335	0.0106917	ID2	2	8678845	8684461	down
ENSG00000111817	64.0439	-0.494459	0.144958	-3.41105	0.000647135	0.0107108	DSE	6	116254173	116444861	down
ENSG00000268912	58.5745	-0.646947	0.189738	-3.40968	0.00065039	0.010754		19	58428632	58431148	down
ENSG00000136478	1641.31	-0.126821	0.0372041	-3.40879	0.000652509	0.0107677	TEX2	17	64147227	64263260	down
ENSG00000144331	16.0392	-1.18682	0.348662	-3.40392	0.000664256	0.0109183	ZNF385B	2	179441982	179861612	down
ENSG00000253846	406.839	-0.256773	0.0755223	-3.39996	0.000673949	0.0110667	PCDHGA10	5	141412987	141512975	down
ENSG00000235655	622.547	-0.180917	0.0532861	-3.39521	0.000685772	0.0112056	H3P6	2	174719908	174720318	down
ENSG00000159199	1180.84	-0.134305	0.039624	-3.38949	0.000700216	0.0113859	ATP5MC1	17	48892765	48895871	down
ENSG00000172432	844.785	-0.169171	0.0500404	-3.38069	0.000723034	0.0116976	GTPBP2	6	43605316	43629264	down
ENSG00000217165	120.743	-0.405372	0.120031	-3.37722	0.000732236	0.0118258	ANKRD18EP	6	39110321	39112952	down
ENSG00000145147	935.991	-0.204308	0.0605549	-3.37393	0.000741033	0.0119331	SLIT2	4	20251905	20620561	down
ENSG00000171540	95.0448	-0.496791	0.147288	-3.37291	0.00074377	0.0119541	OTP	5	77628712	77638713	down
ENSG00000188215	192.147	-0.289288	0.0857762	-3.37259	0.000744636	0.0119565	DCUN1D3	16	20854925	20900358	down
ENSG00000238197	152.057	-0.322318	0.0956465	-3.36989	0.000751988	0.012048	PAXBP1-AS1	21	32728094	32747065	down
ENSG00000075239	775.91	-0.154726	0.0459247	-3.36913	0.00075407	0.012048	ACAT1	11	108116695	108147603	down
ENSG00000183010	517.033	-0.193872	0.0575464	-3.36896	0.00075452	0.012048	PYCR1	17	81932384	81942412	down
ENSG00000166342	104.607	-0.423024	0.125632	-3.36718	0.000759414	0.0121121	NETO1	18	72742314	72868146	down
ENSG00000212978	142.833	-0.356397	0.105925	-3.36463	0.000766452	0.012201	C2orf74-DT	2	61141592	61144969	down
ENSG00000255433	1178.9	-0.199916	0.059549	-3.35716	0.000787482	0.0125119	LINC02735	11	56848478	56878078	down
ENSG00000110680	74.9005	-0.724301	0.216083	-3.35196	0.000802415	0.0126766	CALCA	11	14966622	14972354	down
ENSG00000169599	420.914	-0.208934	0.0623863	-3.34904	0.000810926	0.0127868	NFU1	2	69396113	69437628	down
ENSG00000214194	193.377	-0.284408	0.0849454	-3.34813	0.000813584	0.0128166	SMIM30	7	113116718	113118560	down
ENSG00000082146	556.739	-0.170228	0.050869	-3.34641	0.000818662	0.0128845	STRADB	2	201387858	201480846	down
ENSG00000154945	773.25	-0.191979	0.0573885	-3.34525	0.000822094	0.0129263	ANKRD40	17	50693198	50707914	down
ENSG00000147162	2638.45	-0.0920698	0.0275353	-3.3437	0.000826696	0.0129864	OGT	X	71533087	71575892	down
ENSG00000182759	432.769	-0.242409	0.0725659	-3.34053	0.000836178	0.0130954	MAFA	8	143419182	143430732	down
ENSG00000233429	334.213	-0.250695	0.075081	-3.33899	0.000840841	0.0131466	HOTAIRM1	7	27095647	27100265	down
ENSG00000115665	875.567	-0.158301	0.0474614	-3.33537	0.000851865	0.0132828	SLC5A7	2	107986523	108013994	down
ENSG00000135999	561.742	-0.178825	0.0536643	-3.3323	0.000861323	0.0134165	EPC2	2	148644440	148787569	down
ENSG00000174891	575.38	-0.19803	0.0594887	-3.32887	0.000871982	0.013532	RSRC1	3	158105855	158545730	down
ENSG00000170989	15.3738	-1.16906	0.351456	-3.32635	0.000879923	0.0136298	S1PR1	1	101236865	101243713	down
ENSG00000108679	1728.67	-0.12611	0.0379172	-3.32592	0.000881262	0.0136379	LGALS3BP	17	78971238	78979947	down
ENSG00000143486	165.234	-0.335589	0.100921	-3.32527	0.000883323	0.0136571	EIF2D	1	206571292	206612465	down
ENSG00000071189	657.981	-0.1568	0.0471733	-3.32392	0.000887632	0.013711	SNX13	7	17790761	17940501	down
ENSG00000213707	17.8864	-0.998069	0.300384	-3.32265	0.000891676	0.0137607	HMGB1P10	22	26560526	26561088	down
ENSG00000109920	564.448	-0.171374	0.0515972	-3.32138	0.000895744	0.0137979	FNBP4	11	47716494	47767443	down
ENSG00000174365	189.48	-0.322138	0.0971048	-3.31742	0.000908515	0.0139681	SNHG11	20	38446343	38450940	down
ENSG00000250742	71.6266	-0.520863	0.15708	-3.3159	0.000913491	0.014	LINC02381	12	54126019	54147485	down
ENSG00000228716	294.077	-0.232572	0.0701608	-3.31484	0.000916945	0.0140337	DHFR	5	80626226	80654983	down
ENSG00000080822	906.595	-0.159739	0.0483221	-3.30571	0.000947377	0.014376	CLDND1	3	98497912	98523066	down
ENSG00000087495	636.555	-2.07504	0.628506	-3.30154	0.000961564	0.0145562	PHACTR3	20	59577509	59847711	down
ENSG00000107890	228.829	-0.26531	0.0804102	-3.29946	0.000968722	0.0146513	ANKRD26	10	26973793	27100494	down
ENSG00000101751	284.59	-0.251086	0.0761122	-3.29889	0.000970679	0.0146543	POLI	18	54269517	54321266	down
ENSG00000002016	145.054	-0.316909	0.0961047	-3.29754	0.000975353	0.0147115	RAD52	12	911736	990053	down
ENSG00000115073	1248.07	-0.137172	0.0416244	-3.29548	0.000982542	0.0147962	ACTR1B	2	97655939	97664044	down
ENSG00000041880	110.585	-0.443737	0.134762	-3.29275	0.000992117	0.0149104	PARP3	3	51942345	51948867	down
ENSG00000067704	1420.83	-0.126809	0.0385208	-3.29196	0.000994934	0.0149258	IARS2	1	220094132	220148041	down
ENSG00000163923	31.3899	-0.767514	0.233216	-3.291	0.000998304	0.0149494	RPL39L	3	187120948	187180908	down
ENSG00000009307	8909.1	-0.0907241	0.0275807	-3.28941	0.00100398	0.0150047	CSDE1	1	114716913	114758676	down
ENSG00000258056	53.9611	-0.544463	0.165675	-3.28633	0.00101501	0.0150777	CD63-AS1	12	55729094	55730857	down
ENSG00000157259	280.935	-0.254346	0.0774031	-3.28599	0.00101624	0.0150825	GATAD1	7	92447482	92460075	down
ENSG00000099622	4250.47	-0.0867394	0.0264104	-3.28429	0.00102238	0.0151332	CIRBP	19	1259384	1274880	down
ENSG00000136010	528.097	-0.22587	0.0688098	-3.28252	0.00102882	0.0152016	ALDH1L2	12	105019784	105107643	down
ENSG00000127184	2386.05	-0.118275	0.036062	-3.27976	0.00103895	0.0152971	COX7C	5	86617928	86620962	down
ENSG00000153094	112.654	-0.435321	0.132751	-3.27922	0.00104095	0.0153097	BCL2L11	2	111119378	111168444	down
ENSG00000070756	8157.07	-0.0732292	0.0223326	-3.27903	0.00104165	0.0153097	PABPC1	8	100685816	100722809	down
ENSG00000111110	3643.25	-0.0847357	0.0258535	-3.27754	0.00104717	0.0153636	PPM1H	12	62643994	62935150	down
ENSG00000004897	1141.35	-0.122737	0.037474	-3.27525	0.00105567	0.0154613	CDC27	17	47117703	47189422	down
ENSG00000138613	328.395	-0.230687	0.0705286	-3.27083	0.0010723	0.0156635	APH1B	15	63276018	63309126	down
ENSG00000114120	1930.71	-0.122551	0.0374801	-3.26976	0.00107641	0.0156959	SLC25A36	3	140941830	140980995	down
ENSG00000146267	1931.75	-0.111446	0.034102	-3.26802	0.00108303	0.0157664	FAXC	6	99271168	99350062	down
ENSG00000186908	1476.07	-0.118836	0.0363707	-3.26735	0.00108559	0.0157746	ZDHHC17	12	76764103	76853696	down
ENSG00000049883	271	-0.250868	0.0767809	-3.26732	0.0010857	0.0157746	PTCD2	5	72320367	72368395	down
ENSG00000198804	110352	-0.271575	0.0831242	-3.26711	0.00108653	0.0157746	MT-CO1	MT	5904	7445	down
ENSG00000253771	187.329	-0.296177	0.0907669	-3.26305	0.00110219	0.0159741	TPTE2P1	13	24951388	24967454	down
ENSG00000198860	350.207	-0.222736	0.0682696	-3.2626	0.00110396	0.0159858	TSEN15	1	184051651	184123978	down
ENSG00000269834	33.9733	-0.903208	0.276932	-3.26148	0.0011083	0.0160209	ZNF528-AS1	19	52388836	52397791	down
ENSG00000204314	284.885	-0.266056	0.0816091	-3.26013	0.00111361	0.0160837	PRRT1	6	32148359	32153083	down
ENSG00000146425	1146.45	-0.133414	0.0409521	-3.25781	0.00112274	0.0161966	DYNLT1	6	158636474	158644743	down
ENSG00000137821	850.687	-0.145018	0.0445161	-3.25765	0.00112337	0.0161966	LRRC49	15	70853239	71053658	down
ENSG00000167733	581.312	-0.188303	0.0578147	-3.25701	0.00112593	0.0162054	HSD11B1L	19	5680604	5688523	down
ENSG00000146592	512.59	-0.224226	0.0689982	-3.24974	0.0011551	0.0165823	CREB5	7	28299321	28825894	down
ENSG00000154889	228.735	-0.273365	0.0841516	-3.24848	0.00116024	0.0166274	MPPE1	18	11882622	11908366	down
ENSG00000057608	4881.63	-0.0824451	0.0254065	-3.24504	0.00117435	0.0168152	GDI2	10	5765223	5842132	down
ENSG00000139579	734.413	-0.149139	0.0460026	-3.24197	0.00118709	0.016983	NABP2	12	56222015	56229854	down
ENSG00000139719	350.734	-0.216303	0.0668036	-3.23789	0.00120419	0.0171834	VPS33A	12	122229564	122266494	down
ENSG00000135048	426.68	-0.236039	0.0729545	-3.23542	0.00121462	0.0173175	CEMIP2	9	71683366	71816690	down
ENSG00000127125	351.233	-0.271739	0.0840086	-3.23465	0.00121791	0.0173495	PPCS	1	42456117	42473385	down
ENSG00000135778	630.418	-0.161895	0.0500656	-3.23365	0.00122218	0.0173806	NTPCR	1	232950605	232983882	down
ENSG00000182405	68.4135	-0.449566	0.139061	-3.23287	0.00122555	0.0174137	PGBD4	15	34102083	34108686	down
ENSG00000247134	89.7603	-0.407991	0.126392	-3.22798	0.00124666	0.0176534		8	32927913	33045445	down
ENSG00000100938	690.44	-0.171746	0.0533096	-3.22168	0.00127441	0.0179853	GMPR2	14	24232422	24239242	down
ENSG00000165102	1451.19	-0.131605	0.0408903	-3.21849	0.00128869	0.0181254	HGSNAT	8	43140464	43202855	down
ENSG00000112078	1553.05	-0.112615	0.0350008	-3.21748	0.00129321	0.0181737	KCTD20	6	36442767	36491143	down
ENSG00000154222	342.525	-0.212389	0.0661014	-3.21307	0.00131323	0.0183468	CC2D1B	1	52345723	52366205	down
ENSG00000169951	205.689	-0.267604	0.0833172	-3.21186	0.00131876	0.0184086	ZNF764	16	30553764	30558374	down
ENSG00000246777	16.3866	-0.949846	0.295873	-3.21032	0.00132587	0.0184614	DYNC1LI2-DT	16	66751752	66754740	down
ENSG00000079150	138.37	-0.332623	0.103861	-3.20257	0.00136209	0.0188554	FKBP7	2	178463664	178478600	down
ENSG00000258405	12.681	-1.41386	0.44175	-3.2006	0.00137143	0.0189532	ZNF578	19	52453553	52516882	down
ENSG00000188177	252.977	-0.289242	0.0903997	-3.19959	0.00137623	0.018996	ZC3H6	2	112275597	112340059	down
ENSG00000165868	8409.66	-0.0827437	0.0258646	-3.19911	0.00137851	0.018996	HSPA12A	10	116671192	116850251	down
ENSG00000152147	133.116	-0.335834	0.104981	-3.19899	0.00137908	0.018996	GEMIN6	2	38751534	38785002	down
ENSG00000120093	245.08	-0.250092	0.0782185	-3.19736	0.00138694	0.0190727	HOXB3	17	48548870	48604912	down
ENSG00000205155	150.753	-0.33904	0.106144	-3.19416	0.00140238	0.0191775	PSENEN	19	35745600	35747519	down
ENSG00000146555	2428.22	-0.114249	0.0357983	-3.19145	0.00141561	0.0193076	SDK1	7	3301252	4269000	down
ENSG00000166974	8241.88	-0.108394	0.0339824	-3.18972	0.00142412	0.0193775	MAPRE2	18	34976928	35143470	down
ENSG00000160888	322.857	-0.204559	0.0641811	-3.18721	0.00143651	0.0195288	IER2	19	13150411	13154911	down
ENSG00000103056	4364.17	-0.137254	0.0430803	-3.18601	0.00144251	0.0195785	SMPD3	16	68358327	68448508	down
ENSG00000255085	9.81755	-1.84825	0.580184	-3.18563	0.0014444	0.0195882		8	144705534	144708517	down
ENSG00000181704	1001.07	-0.147055	0.0461886	-3.1838	0.00145356	0.0196644	YIPF6	X	68498562	68537282	down
ENSG00000165169	726.944	-0.167277	0.0525504	-3.18316	0.00145675	0.0196915	DYNLT3	X	37836757	37847571	down
ENSG00000136156	3212.57	-0.102827	0.0323084	-3.18268	0.00145918	0.0197084	ITM2B	13	48232612	48270357	down
ENSG00000243317	1089.13	-0.135189	0.0425888	-3.17429	0.00150203	0.0202053	STMP1	7	135662496	135693418	down
ENSG00000100234	54.5204	-0.544341	0.171517	-3.17368	0.00150517	0.0202312	TIMP3	22	32801705	32863041	down
ENSG00000135074	1377.84	-0.12097	0.0381524	-3.17071	0.00152065	0.0204063	ADAM19	5	157395534	157575775	down
ENSG00000161996	158.143	-0.44257	0.139694	-3.16814	0.00153415	0.0205379	WDR90	16	649311	667833	down
ENSG00000092140	376.113	-0.218461	0.0690097	-3.16566	0.0015473	0.0206973	G2E3	14	30559158	30620064	down
ENSG00000137337	488.894	-0.190572	0.0602173	-3.16475	0.00155219	0.020746	MDC1	6	30699807	30717447	down
ENSG00000111266	481.723	-0.194978	0.0616159	-3.1644	0.00155401	0.0207538	DUSP16	12	12473282	12562863	down
ENSG00000246985	239.821	-0.329355	0.104382	-3.15527	0.00160348	0.0212583	SOCS2-AS1	12	93542022	93571768	down
ENSG00000130449	725.246	-0.185767	0.0588788	-3.15508	0.00160455	0.0212583	ZSWIM6	5	61332258	61546172	down
ENSG00000176623	628.383	-0.168086	0.0533393	-3.15126	0.00162569	0.0214531	RMDN1	8	86468257	86514357	down
ENSG00000227051	12879.4	-0.0648167	0.0205855	-3.14866	0.00164021	0.0215935	C14orf132	14	96039362	96093971	down
ENSG00000151093	103.047	-0.383164	0.12173	-3.14766	0.00164583	0.0216163	OXSM	3	25782917	25794534	down
ENSG00000135457	554.173	-0.424834	0.135177	-3.1428	0.00167339	0.0219092	TFCP2	12	51093656	51173135	down
ENSG00000121207	30.2114	-0.680334	0.21666	-3.1401	0.0016889	0.0220776	LRAT	4	154626945	154753120	down
ENSG00000196208	1403.77	-0.115345	0.0367401	-3.13949	0.00169239	0.0221059	GREB1	2	11482341	11642788	down
ENSG00000198924	184.823	-0.289486	0.0922873	-3.13679	0.00170806	0.0222061	DCLRE1A	10	113834725	113854383	down
ENSG00000162664	656.024	-0.157972	0.0504306	-3.13246	0.00173348	0.0224839	ZNF326	1	89995110	90035533	down
ENSG00000109332	4286.16	-0.0793247	0.0253393	-3.1305	0.00174512	0.0225832	UBE2D3	4	102794383	102868896	down
ENSG00000272645	78.1352	-0.456101	0.145736	-3.12965	0.00175015	0.0226298	GTF2IP20	1	223982754	223988154	down
ENSG00000140937	1028.88	-0.131572	0.042048	-3.1291	0.00175344	0.0226489	CDH11	16	64943753	65126112	down
ENSG00000122584	274.914	-0.243515	0.0778266	-3.12895	0.00175435	0.0226489	NXPH1	7	8433609	8752961	down
ENSG00000122042	2641.95	-0.113101	0.0361647	-3.1274	0.00176362	0.0227334	UBL3	13	29764371	29850617	down
ENSG00000061337	1775.7	-0.137624	0.0440331	-3.12546	0.00177528	0.0228171	LZTS1	8	20246165	20303963	down
ENSG00000101166	316.013	-0.247434	0.0791787	-3.12501	0.00177799	0.0228171	PRELID3B	20	59033145	59042809	down
ENSG00000113569	671.501	-0.158636	0.0507679	-3.12473	0.00177969	0.0228171	NUP155	5	37288137	37371106	down
ENSG00000118407	81.7929	-0.520932	0.16684	-3.12233	0.00179423	0.0229857	FILIP1	6	75291859	75493800	down
ENSG00000244405	1271.11	-0.121474	0.038909	-3.122	0.00179625	0.022994	ETV5	3	186046314	186110318	down
ENSG00000231312	129.586	-0.353142	0.113123	-3.12177	0.00179769	0.0229947	MAP4K3-DT	2	39436530	39665343	down
ENSG00000077458	252.864	-0.241321	0.0773122	-3.12139	0.00180002	0.0230069	FAM76B	11	95768953	95790409	down
ENSG00000127022	6473.46	-0.0784908	0.0251529	-3.12055	0.00180516	0.0230372	CANX	5	179678628	179731641	down
ENSG00000182534	3486.63	-0.131104	0.0420551	-3.11743	0.00182434	0.0231755	MXRA7	17	76672551	76711004	down
ENSG00000196092	88.9533	-0.401412	0.128949	-3.11295	0.00185224	0.0235121	PAX5	9	36833269	37034268	down
ENSG00000173482	810.288	-0.145584	0.0467762	-3.11234	0.00185609	0.0235429	PTPRM	18	7566782	8406861	down
ENSG00000144827	615.565	-0.157073	0.0504806	-3.11155	0.00186105	0.0235599	ABHD10	3	111979010	111993368	down
ENSG00000184867	1624.05	-0.12181	0.0391766	-3.10926	0.00187556	0.0236639	ARMCX2	X	101655281	101659850	down
ENSG00000065060	870.761	-0.13087	0.0421834	-3.1024	0.00191955	0.0240913	BLTP3A	6	34792083	34877514	down
ENSG00000197223	285.091	-0.280924	0.09058	-3.10139	0.00192615	0.0241559	C1D	2	68041130	68110948	down
ENSG00000173473	1503.49	-0.113154	0.0364972	-3.10034	0.00193298	0.0242233	SMARCC1	3	47585269	47782106	down
ENSG00000141646	607.03	-0.157003	0.0506489	-3.09982	0.00193635	0.0242473	SMAD4	18	51028528	51085045	down
ENSG00000136141	244.329	-0.247411	0.0798279	-3.09931	0.00193973	0.0242714	LRCH1	13	46553168	46753040	down
ENSG00000115234	1432.12	-0.121316	0.0391869	-3.09582	0.00196269	0.0245035	SNX17	2	27370496	27377535	down
ENSG00000213626	3457.02	-0.096854	0.0312991	-3.09447	0.00197165	0.0245894	LBH	2	30231534	30323730	down
ENSG00000100577	138.031	-0.31239	0.100979	-3.09361	0.00197738	0.0246131	GSTZ1	14	77320996	77331597	down
ENSG00000221886	203.476	-0.274786	0.0889633	-3.08876	0.00200995	0.0249097	FAM200C	5	160393148	160400054	down
ENSG00000232860	33.6921	-0.604177	0.195621	-3.0885	0.00201166	0.0249097	SMG7-AS1	1	183460874	183472896	down
ENSG00000105639	69.9476	-0.435302	0.141026	-3.08667	0.00202409	0.0250263	JAK3	19	17824780	17848071	down
ENSG00000179598	33.8385	-0.625904	0.202905	-3.08471	0.0020375	0.0250805	PLD6	17	17200995	17206333	down
ENSG00000147274	1896.71	-0.103306	0.0335087	-3.08295	0.0020496	0.0252108	RBMX	X	136848004	136880764	down
ENSG00000174428	294.796	-0.282382	0.0917303	-3.07839	0.00208124	0.0255337	GTF2IRD2B	7	75092573	75149817	down
ENSG00000142675	75.0063	-0.445818	0.144837	-3.07806	0.00208351	0.0255337	CNKSR1	1	26177484	26189884	down
ENSG00000165832	798.91	-0.157574	0.0512432	-3.07503	0.00210484	0.0257226	TRUB1	10	114938195	114977676	down
ENSG00000184949	149.682	-0.287395	0.0934621	-3.07499	0.0021051	0.0257226	FAM227A	22	38578118	38656629	down
ENSG00000165633	726.971	-0.158207	0.0514622	-3.07423	0.00211045	0.0257546	VSTM4	10	49014236	49115522	down
ENSG00000029364	1383.29	-0.106952	0.0348316	-3.07054	0.0021367	0.0260134	SLC39A9	14	69398015	69462390	down
ENSG00000132718	17125.5	-0.0713867	0.0232612	-3.06891	0.00214841	0.0261222	SYT11	1	155859567	155885199	down
ENSG00000112874	200.058	-0.256206	0.0834858	-3.06886	0.00214877	0.0261222	NUDT12	5	103548855	103562790	down
ENSG00000103051	994.212	-0.141181	0.046033	-3.06696	0.0021625	0.0262234	COG4	16	70480568	70523560	down
ENSG00000101752	2382.76	-0.0892018	0.0290901	-3.0664	0.00216654	0.0262234	MIB1	18	21704957	21870953	down
ENSG00000074527	94.59	-0.41375	0.134961	-3.06571	0.00217152	0.0262647	NTN4	12	95657807	95791189	down
ENSG00000175727	1463.53	-0.105477	0.0344935	-3.05789	0.00222899	0.0269089	MLXIP	12	122078756	122147344	down
ENSG00000258289	723.454	-0.167654	0.0548302	-3.0577	0.00223042	0.0269089	CHURC1	14	64914361	64944591	down
ENSG00000159714	82.2649	-0.427091	0.139682	-3.05759	0.00223124	0.0269089	ZDHHC1	16	67394152	67416833	down
ENSG00000140694	233.175	-0.250617	0.0819857	-3.05684	0.00223687	0.0269573	PARN	16	14435700	14632728	down
ENSG00000077152	140.931	-0.692346	0.226691	-3.05414	0.00225707	0.027181	UBE2T	1	202331544	202341984	down
ENSG00000144320	1723.61	-0.107111	0.0350874	-3.05269	0.00226798	0.0272927	LNPK	2	175923882	176002839	down
ENSG00000100316	10829.8	-0.0672103	0.0220198	-3.05227	0.00227121	0.0273118	RPL3	22	39312882	39320389	down
ENSG00000197928	388.731	-0.714615	0.234152	-3.05192	0.00227382	0.0273236	ZNF677	19	53235381	53254898	down
ENSG00000172663	162.342	-0.276518	0.0906526	-3.0503	0.00228612	0.0274192	TMEM134	11	67461710	67469272	down
ENSG00000126804	332.382	-0.203477	0.0667739	-3.04725	0.00230947	0.0276523	ZBTB1	14	64503712	64533690	down
ENSG00000081386	416.824	-0.198634	0.0652277	-3.04524	0.00232491	0.0278171	ZNF510	9	96754553	96778129	down
ENSG00000248092	348.005	-0.205736	0.067674	-3.0401	0.002365	0.0282765	NNT-AS1	5	43571594	43603230	down
ENSG00000249626	25.0012	-0.752389	0.248092	-3.0327	0.00242376	0.0288755	PPP4R2P4	3	197634315	197635811	down
ENSG00000096093	345.314	-0.211419	0.0697367	-3.03167	0.00243203	0.0289448	EFHC1	6	52362123	52529886	down
ENSG00000250486	91.77	-2.80864	0.926539	-3.03133	0.00243479	0.0289448	FAM218A	4	164956948	164959122	down
ENSG00000078328	4432.24	-0.129696	0.0428483	-3.02686	0.00247108	0.0293136	RBFOX1	16	5239802	7713340	down
ENSG00000119771	636.922	-0.160489	0.0530315	-3.0263	0.00247568	0.0293472	KLHL29	2	23385179	23708611	down
ENSG00000117069	461.557	-0.1748	0.0577756	-3.02551	0.00248217	0.0294032	ST6GALNAC5	1	76867480	77067546	down
ENSG00000138085	188.713	-0.274858	0.0909225	-3.02299	0.00250291	0.0295858	ATRAID	2	27212041	27217178	down
ENSG00000110002	485.698	-0.174439	0.0577507	-3.02056	0.00252308	0.029782	VWA5A	11	124115404	124147721	down
ENSG00000154856	36.568	-0.637408	0.211132	-3.019	0.00253607	0.0298929	APCDD1	18	10454635	10489949	down
ENSG00000158793	287.499	-0.221049	0.0733432	-3.01389	0.00257917	0.0302726	NIT1	1	161118086	161125445	down
ENSG00000127947	553.945	-0.164705	0.0547149	-3.01025	0.00261037	0.0305526	PTPN12	7	77537295	77640069	down
ENSG00000182197	553.1	-0.185141	0.0615402	-3.00845	0.00262584	0.0307122	EXT1	8	117794490	118111826	down
ENSG00000204576	520.56	-0.174057	0.0578934	-3.00651	0.00264267	0.0308874	PRR3	6	30557280	30563723	down
ENSG00000119041	383.285	-0.196731	0.0654722	-3.00481	0.0026575	0.0309586	GTF3C3	2	196763035	196799725	down
ENSG00000132356	760.303	-0.130842	0.0435448	-3.00476	0.00265788	0.0309586	PRKAA1	5	40759389	40798374	down
ENSG00000285331	27.8307	-0.676668	0.225216	-3.00453	0.00265991	0.0309586	TCF12-DT	15	56795460	56918499	down
ENSG00000204623	149.716	-0.293337	0.0976513	-3.00393	0.0026652	0.0309781	POLR1HASP	6	30056965	30058612	down
ENSG00000124596	264.604	-0.280062	0.0932323	-3.00391	0.0026653	0.0309781	OARD1	6	41033627	41097787	down
ENSG00000174136	2343.78	-0.119083	0.0396755	-3.00142	0.00268725	0.0311228	RGMB	5	98768650	98798643	down
ENSG00000100285	1370.46	-0.193008	0.0643143	-3.00101	0.00269082	0.0311228	NEFH	22	29480218	29491390	down
ENSG00000135299	977.199	-0.125307	0.0417801	-2.9992	0.00270687	0.031265	ANKRD6	6	89433152	89633834	down
ENSG00000227115	183.106	-0.314373	0.104831	-2.99886	0.0027099	0.0312765	LINC01630	18	51346249	51643939	down
ENSG00000187048	82.6945	-0.398813	0.132997	-2.99867	0.00271162	0.0312765	CYP4A11	1	46929177	46941484	down
ENSG00000148680	107.087	-0.475072	0.158444	-2.99836	0.00271439	0.0312868	HTR7	10	90740823	90858039	down
ENSG00000277954	972.012	-0.129463	0.0432043	-2.99654	0.0027306	0.0314302		16	79202624	79206739	down
ENSG00000181991	620.173	-0.146803	0.0490324	-2.99399	0.00275353	0.0316504	MRPS11	15	88467453	88480776	down
ENSG00000279368	15.0047	-0.91853	0.306827	-2.99364	0.00275667	0.0316646		6	6685148	6686984	down
ENSG00000111271	223.391	-0.258314	0.0863284	-2.99222	0.00276953	0.0317686	ACAD10	12	111686053	111757107	down
ENSG00000105879	627.1	-0.144926	0.0484422	-2.99173	0.00277406	0.0317986	CBLL1	7	107743073	107761667	down
ENSG00000188636	3259.39	-0.0908451	0.0303907	-2.98924	0.00279668	0.0319611	RTL6	22	44492583	44498233	down
ENSG00000105856	219.503	-0.240491	0.0804583	-2.98902	0.00279877	0.0319611	HBP1	7	107168961	107202522	down
ENSG00000159239	100.659	-0.351341	0.117548	-2.98891	0.00279974	0.0319611		2	74393836	74421662	down
ENSG00000198899	17341.2	-0.360897	0.120881	-2.98555	0.00283069	0.0322482	MT-ATP6	MT	8527	9207	down
ENSG00000164830	1135.22	-0.139284	0.0466767	-2.98401	0.00284498	0.0323667	OXR1	8	106270144	106752694	down
ENSG00000134352	2725.48	-0.104768	0.0351607	-2.97969	0.0028854	0.0327372	IL6ST	5	55935095	55995022	down
ENSG00000102893	1067.99	-0.12005	0.040295	-2.97927	0.00288933	0.0327466	PHKB	16	47461123	47701523	down
ENSG00000196345	204.156	-0.274423	0.0921511	-2.97797	0.00290167	0.0328324	ZKSCAN7	3	44555193	44594173	down
ENSG00000176809	210.182	-0.285993	0.0960537	-2.97743	0.00290679	0.032868	LRRC37A3	17	64854130	64919480	down
ENSG00000112308	2890.31	-0.0820388	0.0275571	-2.97705	0.0029104	0.0328865	C6orf62	6	24704861	24720825	down
ENSG00000111731	874.348	-0.123899	0.0416491	-2.97483	0.00293151	0.0330578	C2CD5	12	22448583	22544546	down
ENSG00000134717	1872.24	-0.0978314	0.0329282	-2.97105	0.00296781	0.0333543	BTF3L4	1	52056199	52090716	down
ENSG00000170584	362.258	-0.207978	0.0700964	-2.96703	0.00300691	0.0336831	NUDCD2	5	163446526	163460102	down
ENSG00000136997	1030.83	-0.176329	0.0594347	-2.96678	0.00300938	0.0336852	MYC	8	127735434	127742951	down
ENSG00000084774	804.571	-0.16362	0.055187	-2.96483	0.00302852	0.0338345	CAD	2	27217369	27243943	down
ENSG00000169519	260.471	-0.263066	0.0887296	-2.9648	0.0030288	0.0338345	METTL15	11	28108248	28527041	down
ENSG00000128918	25.2145	-0.715695	0.241787	-2.96002	0.0030762	0.0342263	ALDH1A2	15	57953424	58497866	down
ENSG00000236682	16.0212	-0.976618	0.330105	-2.95851	0.00309135	0.034349	MAP3K2-DT	2	127388173	127406228	down
ENSG00000021826	21.3204	-0.74011	0.250449	-2.95514	0.00312532	0.0346802	CPS1	2	210477682	210679107	down
ENSG00000093183	675.436	-0.153595	0.052059	-2.9504	0.00317361	0.0350992	SEC22C	3	42547969	42601080	down
ENSG00000094631	1602.67	-0.108228	0.0366987	-2.94911	0.00318695	0.0351302	HDAC6	X	48801377	48824982	down
ENSG00000147117	23.5063	-1.15287	0.391034	-2.94826	0.00319564	0.0351981	ZNF157	X	47370578	47414498	down
ENSG00000247271	42.4261	-0.531511	0.180289	-2.9481	0.00319733	0.0351981	ZBED5-AS1	11	10858179	10908972	down
ENSG00000149292	47.7876	-0.486493	0.165032	-2.94787	0.0031997	0.0352009	TTC12	11	113314579	113383544	down
ENSG00000102753	1547.64	-0.116818	0.0396404	-2.94693	0.00320945	0.0352617	KPNA3	13	49699320	49792682	down
ENSG00000128829	559.374	-0.153682	0.0522193	-2.94301	0.00325043	0.0355245	EIF2AK4	15	39934115	40035591	down
ENSG00000096063	1279.76	-0.119819	0.0407601	-2.9396	0.00328633	0.0358464	SRPK1	6	35832966	35921342	down
ENSG00000013563	106.621	-0.338483	0.11516	-2.93925	0.00329004	0.0358633	DNASE1L1	X	154401236	154412112	down
ENSG00000184208	254.451	-0.214518	0.0730164	-2.93794	0.003304	0.035945	C22orf46P	22	41690628	41698136	down
ENSG00000101558	2926.4	-0.0807658	0.02751	-2.93587	0.00332617	0.0361235	VAPA	18	9914016	9960021	down
ENSG00000100580	1489.01	-0.116543	0.0397215	-2.93401	0.00334611	0.0362611	TMED8	14	77335029	77377094	down
ENSG00000131002	364.298	-0.178948	0.0610667	-2.93036	0.00338565	0.0365412	TXLNGY	Y	19567382	19604120	down
ENSG00000144369	3093.41	-0.100093	0.0341588	-2.93021	0.0033873	0.0365412	FAM171B	2	186694060	186765959	down
ENSG00000250722	10.4668	-1.306	0.445826	-2.9294	0.00339618	0.0366133	SELENOP	5	42799880	42887392	down
ENSG00000178573	776.018	-0.132121	0.0451119	-2.92875	0.0034033	0.0366663	MAF	16	79585843	79600737	down
ENSG00000117751	665.541	-0.182343	0.0622665	-2.92843	0.00340682	0.0366805	PPP1R8	1	27830782	27851676	down
ENSG00000272886	395.984	-0.173275	0.059219	-2.92601	0.00343343	0.0369432	DCP1A	3	53283429	53347586	down
ENSG00000119703	58.4403	-0.449633	0.153758	-2.92428	0.00345251	0.0371245	ZC2HC1C	14	75064109	75119502	down
ENSG00000196531	2142.99	-0.102396	0.0350239	-2.92361	0.00345997	0.0371807	NACA	12	56712305	56731628	down
ENSG00000176055	744.185	-0.159687	0.0546713	-2.92085	0.00349078	0.0374635	MBLAC2	5	90458209	90474771	down
ENSG00000174917	313.239	-0.197764	0.0677187	-2.92038	0.00349607	0.0374722	MICOS13	19	5678421	5680516	down
ENSG00000162599	71.0698	-0.418528	0.143328	-2.92007	0.00349953	0.037485	NFIA	1	60865259	61462788	down
ENSG00000116791	74.3137	-2.79014	0.957161	-2.91501	0.00355673	0.0380244	CRYZ	1	74705482	74733408	down
ENSG00000134533	20.3941	-0.848489	0.291407	-2.9117	0.00359471	0.0383356	RERG	12	15107783	15348675	down
ENSG00000170899	1091.29	-0.12781	0.0438964	-2.91163	0.00359549	0.0383356	GSTA4	6	52977948	52995304	down
ENSG00000184381	194.835	-0.262734	0.0902412	-2.91147	0.00359734	0.0383356	PLA2G6	22	38111495	38214778	down
ENSG00000139990	1519.58	-0.11121	0.0382071	-2.91072	0.00360593	0.0383793	DCAF5	14	69050881	69153150	down
ENSG00000181894	535.373	-0.162095	0.0556999	-2.91015	0.00361258	0.0383822	ZNF329	19	58126248	58155110	down
ENSG00000138468	543.576	-0.185415	0.0637178	-2.90994	0.00361493	0.0383822	SENP7	3	101324205	101513241	down
ENSG00000143033	683.035	-0.146569	0.0503705	-2.90982	0.00361638	0.0383822	MTF2	1	93079235	93139079	down
ENSG00000197622	1121.75	-0.113088	0.0388728	-2.90918	0.00362372	0.0384202	CDC42SE1	1	151050971	151070325	down
ENSG00000114416	1600.78	-0.100148	0.0344331	-2.90848	0.00363189	0.0384737	FXR1	3	180868141	180982753	down
ENSG00000102904	74.622	-0.406981	0.140098	-2.90497	0.00367284	0.0388175	TSNAXIP1	16	67806765	67832148	down
ENSG00000138303	435.134	-0.197481	0.068048	-2.90208	0.00370689	0.039094	ASCC1	10	72096032	72217134	down
ENSG00000116574	1252.26	-0.114257	0.03942	-2.89845	0.00375012	0.0394342	RHOU	1	228735479	228746664	down
ENSG00000113108	958.824	-0.13676	0.0472007	-2.89741	0.00376258	0.0394905	APBB3	5	140558268	140564781	down
ENSG00000177932	119.36	-2.82271	0.974614	-2.89623	0.00377676	0.0396144	ZNF354C	5	179060373	179083977	down
ENSG00000111725	531.12	-0.156242	0.0539563	-2.89571	0.00378305	0.0396351	PRKAB1	12	119667864	119681624	down
ENSG00000128915	255.574	-0.241785	0.0835046	-2.89547	0.00378587	0.0396351	ICE2	15	60419609	60479160	down
ENSG00000198585	958.468	-0.135471	0.0467905	-2.89527	0.0037883	0.0396357	NUDT16	3	131381671	131388830	down
ENSG00000241878	435.948	-0.167438	0.057877	-2.89299	0.00381592	0.0398745	PISD	22	31618491	31662221	down
ENSG00000213719	841.148	-0.146199	0.0505734	-2.89083	0.00384226	0.0401149	CLIC1	6	31730581	31739763	down
ENSG00000167740	765.468	-0.165086	0.0571091	-2.89071	0.00384373	0.0401149	CYB5D2	17	4143168	4187310	down
ENSG00000167081	4458.64	-0.0863637	0.0299364	-2.88491	0.00391523	0.0407367	PBX3	9	125747345	125967377	down
ENSG00000196459	516.593	-0.15951	0.0553099	-2.88392	0.00392756	0.0408363	TRAPPC2	X	13712244	13734635	down
ENSG00000104133	794.463	-0.127444	0.0442052	-2.88301	0.00393896	0.0409294	SPG11	15	44554818	44663688	down
ENSG00000104343	804.398	-0.128682	0.0446419	-2.88255	0.00394471	0.0409635	UBE2W	8	73780097	73878910	down
ENSG00000144283	819.934	-0.147231	0.0511006	-2.88121	0.00396155	0.0410616	PKP4	2	158456952	158682879	down
ENSG00000116191	1165.04	-0.124301	0.0431463	-2.88091	0.00396527	0.0410747	RALGPS2	1	178725165	178921842	down
ENSG00000068885	246.387	-0.284925	0.0989197	-2.88037	0.00397214	0.0411202	IFT80	3	160256986	160399880	down
ENSG00000183098	135.04	-0.309481	0.107479	-2.87945	0.00398375	0.0412148	GPC6	13	93226807	94408020	down
ENSG00000110693	34.9043	-0.671264	0.233247	-2.87791	0.00400323	0.0413148	SOX6	11	15966449	16739591	down
ENSG00000162144	254.131	-0.227906	0.0792419	-2.87608	0.00402644	0.0414507	CYB561A3	11	61348754	61362283	down
ENSG00000187607	570.052	-0.165098	0.0575732	-2.86761	0.00413584	0.0423676	ZNF286A	17	15699577	15720787	down
ENSG00000089169	1228.27	-0.165282	0.0576798	-2.86551	0.00416342	0.042617	RPH3A	12	112570380	112898881	down
ENSG00000150471	2242.96	-0.0966085	0.033716	-2.86536	0.0041653	0.042617	ADGRL3	4	61200326	62078335	down
ENSG00000166888	201.145	-0.296755	0.103595	-2.86456	0.00417591	0.042647	STAT6	12	57095408	57132139	down
ENSG00000172575	121.174	-0.339992	0.118769	-2.86264	0.00420131	0.0427889	RASGRP1	15	38488103	38565575	down
ENSG00000183161	230.528	-0.242305	0.084684	-2.86129	0.00421926	0.0428795	FANCF	11	22622533	22625823	down
ENSG00000271976	267.05	-0.221235	0.0773361	-2.86069	0.0042272	0.0429341		3	53858994	53861576	down
ENSG00000116729	195.877	-0.267889	0.0937012	-2.85898	0.0042501	0.0431141	WLS	1	68098473	68233120	down
ENSG00000172572	65.0208	-0.441655	0.154532	-2.85802	0.00426295	0.0431656	PDE3A	12	20368537	20688583	down
ENSG00000259891	97.2626	-0.377187	0.132017	-2.85711	0.00427523	0.0432374		8	140505813	140508043	down
ENSG00000071082	4381.31	-0.103375	0.0362049	-2.85529	0.00429979	0.0434302	RPL31	2	101002229	101024032	down
ENSG00000106771	2065.78	-0.0898801	0.0314804	-2.85512	0.00430211	0.0434302	TMEM245	9	109015135	109119947	down
ENSG00000102786	298.99	-0.1996	0.0699759	-2.85242	0.00433883	0.0437695	INTS6	13	51354077	51454264	down
ENSG00000164366	841.122	-0.137031	0.048043	-2.85226	0.00434097	0.0437695	CCDC127	5	196868	218153	down
ENSG00000142065	486.576	-0.161459	0.0566684	-2.84919	0.00438313	0.0441411	ZFP14	19	36334453	36379201	down
ENSG00000173517	2152.91	-0.13319	0.0467707	-2.84772	0.0044034	0.0442918	PEAK1	15	77100656	77420144	down
ENSG00000223756	70.0414	-0.422355	0.148677	-2.84076	0.00450068	0.0451341	TSSC2	11	3401759	3408810	down
ENSG00000121486	347.124	-0.203166	0.0715241	-2.84052	0.00450395	0.0451397	TRMT1L	1	185118101	185157072	down
ENSG00000253738	722.714	-0.144995	0.0511115	-2.83683	0.00455639	0.045554	OTUD6B-AS1	8	91059318	91070583	down
ENSG00000122406	5166.55	-0.117869	0.0415523	-2.83665	0.00455896	0.045554	RPL5	1	92832013	92841924	down
ENSG00000198075	22.3006	-0.792846	0.279689	-2.83475	0.00458622	0.045799	SULT1C4	2	108377911	108388989	down
ENSG00000049239	275.29	-0.205748	0.0726165	-2.83335	0.00460634	0.0458927	H6PD	1	9234774	9271337	down
ENSG00000087470	2927.25	-0.0827139	0.0291954	-2.83312	0.00460964	0.0458927	DNM1L	12	32679200	32745650	down
ENSG00000139910	1578.58	-0.125755	0.0443903	-2.83295	0.00461213	0.0458927	NOVA1	14	26443090	26598033	down
ENSG00000116005	2656.96	-0.0788877	0.0278541	-2.83218	0.00462317	0.0459752	PCYOX1	2	70257386	70281185	down
ENSG00000149231	1496.04	-0.108974	0.0384991	-2.83056	0.00464668	0.0461556	CCDC82	11	96349241	96389956	down
ENSG00000135596	1827.15	-0.137841	0.0486975	-2.83055	0.00464685	0.0461556	MICAL1	6	109444062	109465968	down
ENSG00000229419	92.7199	-0.36185	0.127879	-2.82963	0.00466025	0.0462611	RALGAPA1P1	9	105520128	105526359	down
ENSG00000188785	205.527	-0.231923	0.081978	-2.82909	0.00466808	0.0463112	ZNF548	19	57389850	57402992	down
ENSG00000147475	396.629	-0.208676	0.0738172	-2.82693	0.00469969	0.0465971	ERLIN2	8	37736601	37758422	down
ENSG00000108176	572.858	-0.166664	0.0589712	-2.82619	0.00471058	0.0466773	DNAJC12	10	67796669	67838188	down
ENSG00000044090	859.103	-0.150982	0.0534273	-2.82594	0.00471426	0.0466819	CUL7	6	43037617	43053943	down
ENSG00000153317	1563.04	-0.114807	0.0406361	-2.82525	0.00472444	0.0467313	ASAP1	8	130052104	130443674	down
ENSG00000129422	888.323	-0.178865	0.0633177	-2.82489	0.00472975	0.0467561	MTUS1	8	17643795	17801094	down
ENSG00000180008	1126.34	-0.140119	0.0496365	-2.82291	0.00475906	0.0468493	SOCS4	14	55027230	55049489	down
ENSG00000159111	465.634	-0.199459	0.0706617	-2.82273	0.00476167	0.0468493	MRPL10	17	47823272	47831541	down
ENSG00000214562	225.542	-0.263311	0.0934454	-2.8178	0.00483536	0.0474623	NUTM2D	10	87357720	87370695	down
ENSG00000054392	159.276	-0.294354	0.104473	-2.81751	0.0048398	0.0474779	HHAT	1	210328252	210676296	down
ENSG00000115232	39.5866	-0.524387	0.186559	-2.81084	0.0049412	0.0483303	ITGA4	2	181457202	181538940	down
ENSG00000182150	403.708	-0.174967	0.0623362	-2.80683	0.00500311	0.0488786	ERCC6L2	9	95871264	96121154	down
ENSG00000118432	6837.47	-0.0605254	0.0215993	-2.8022	0.00507558	0.0494995	CNR1	6	88139864	88166347	down
ENSG00000172731	640.218	-0.147078	0.0524953	-2.80173	0.00508296	0.0495425	LRRC20	10	70298970	70382650	down
ENSG00000152492	2203.42	-0.103348	0.0369385	-2.79784	0.00514448	0.0499959	CCDC50	3	191329085	191398659	down

## Sheet: WGCNA_genes_7modules
Genes in Module 19		Genes in Module 12		Genes in Module 20		Genes in Module 10		Genes in Module 15		Genes in Module 4		Genes in Module 17
ENSG00000008283		ENSG00000002330		ENSG00000006042		ENSG00000005379		ENSG00000050426		ENSG00000006757		ENSG00000004961
ENSG00000011201		ENSG00000034510		ENSG00000028116		ENSG00000005801		ENSG00000052802		ENSG00000067798		ENSG00000048740
ENSG00000013288		ENSG00000039560		ENSG00000030582		ENSG00000007923		ENSG00000054282		ENSG00000083290		ENSG00000066557
ENSG00000028310		ENSG00000042753		ENSG00000046604		ENSG00000013619		ENSG00000071127		ENSG00000087460		ENSG00000067955
ENSG00000031003		ENSG00000049656		ENSG00000047648		ENSG00000037474		ENSG00000072133		ENSG00000100580		ENSG00000069329
ENSG00000054967		ENSG00000058404		ENSG00000060982		ENSG00000042317		ENSG00000099381		ENSG00000100918		ENSG00000078687
ENSG00000062282		ENSG00000065057		ENSG00000064961		ENSG00000053371		ENSG00000099622		ENSG00000102445		ENSG00000082014
ENSG00000062485		ENSG00000067057		ENSG00000067182		ENSG00000054983		ENSG00000100099		ENSG00000103154		ENSG00000086300
ENSG00000063438		ENSG00000070886		ENSG00000071205		ENSG00000065613		ENSG00000100815		ENSG00000103528		ENSG00000089818
ENSG00000065717		ENSG00000073578		ENSG00000072840		ENSG00000070159		ENSG00000101577		ENSG00000107521		ENSG00000104131
ENSG00000065833		ENSG00000074317		ENSG00000077942		ENSG00000079739		ENSG00000101871		ENSG00000110328		ENSG00000109680
ENSG00000067225		ENSG00000074416		ENSG00000078269		ENSG00000089558		ENSG00000103888		ENSG00000112182		ENSG00000110696
ENSG00000068697		ENSG00000077279		ENSG00000083444		ENSG00000093010		ENSG00000104823		ENSG00000112276		ENSG00000111716
ENSG00000069275		ENSG00000085982		ENSG00000084093		ENSG00000100065		ENSG00000107021		ENSG00000113327		ENSG00000120992
ENSG00000069998		ENSG00000090273		ENSG00000087077		ENSG00000101188		ENSG00000108511		ENSG00000113645		ENSG00000129128
ENSG00000072163		ENSG00000092847		ENSG00000087245		ENSG00000101846		ENSG00000109079		ENSG00000114646		ENSG00000138279
ENSG00000073008		ENSG00000099795		ENSG00000088882		ENSG00000102038		ENSG00000109991		ENSG00000115297		ENSG00000141505
ENSG00000074800		ENSG00000100075		ENSG00000089597		ENSG00000103876		ENSG00000112290		ENSG00000120451		ENSG00000143643
ENSG00000075975		ENSG00000100591		ENSG00000100345		ENSG00000105376		ENSG00000112624		ENSG00000121210		ENSG00000154803
ENSG00000077092		ENSG00000100604		ENSG00000101955		ENSG00000106113		ENSG00000114268		ENSG00000121988		ENSG00000155099
ENSG00000077549		ENSG00000103266		ENSG00000102543		ENSG00000106211		ENSG00000114742		ENSG00000124507		ENSG00000157657
ENSG00000080709		ENSG00000103363		ENSG00000103335		ENSG00000106853		ENSG00000115257		ENSG00000130270		ENSG00000157927
ENSG00000081818		ENSG00000103415		ENSG00000104325		ENSG00000107105		ENSG00000115661		ENSG00000136536		ENSG00000163156
ENSG00000082458		ENSG00000105063		ENSG00000105939		ENSG00000107954		ENSG00000117602		ENSG00000136720		ENSG00000164163
ENSG00000083454		ENSG00000105254		ENSG00000106624		ENSG00000109332		ENSG00000119638		ENSG00000137075		ENSG00000165169
ENSG00000085224		ENSG00000106367		ENSG00000107201		ENSG00000110881		ENSG00000120068		ENSG00000143624		ENSG00000170345
ENSG00000085831		ENSG00000108187		ENSG00000110888		ENSG00000111262		ENSG00000120075		ENSG00000145335		ENSG00000182601
ENSG00000086289		ENSG00000108828		ENSG00000111057		ENSG00000111707		ENSG00000120254		ENSG00000146267		ENSG00000183908
ENSG00000087008		ENSG00000109381		ENSG00000112419		ENSG00000114757		ENSG00000120616		ENSG00000147246		ENSG00000184634
ENSG00000087250		ENSG00000109762		ENSG00000113721		ENSG00000116604		ENSG00000124126		ENSG00000148826		ENSG00000198795
ENSG00000090612		ENSG00000110921		ENSG00000115825		ENSG00000116667		ENSG00000131374		ENSG00000150361		ENSG00000198797
ENSG00000096093		ENSG00000111271		ENSG00000118454		ENSG00000117054		ENSG00000132361		ENSG00000158006		ENSG00000198833
ENSG00000099194		ENSG00000112576		ENSG00000119231		ENSG00000117069		ENSG00000132635		ENSG00000160404		ENSG00000221995
ENSG00000100003		ENSG00000113070		ENSG00000119673		ENSG00000117245		ENSG00000132912		ENSG00000162430		ENSG00000225828
ENSG00000100311		ENSG00000115289		ENSG00000119888		ENSG00000120457		ENSG00000134138		ENSG00000162951		ENSG00000240891
ENSG00000100600		ENSG00000116183		ENSG00000120708		ENSG00000120658		ENSG00000136270		ENSG00000163623		ENSG00000243335
ENSG00000100626		ENSG00000116396		ENSG00000120889		ENSG00000127663		ENSG00000138380		ENSG00000164054		ENSG00000253457
ENSG00000100678		ENSG00000116688		ENSG00000122359		ENSG00000127955		ENSG00000139908		ENSG00000165462		ENSG00000259972
ENSG00000101220		ENSG00000116983		ENSG00000122863		ENSG00000129682		ENSG00000141699		ENSG00000166736
ENSG00000101282		ENSG00000117410		ENSG00000125872		ENSG00000132640		ENSG00000143036		ENSG00000168505
ENSG00000101972		ENSG00000117448		ENSG00000131981		ENSG00000134107		ENSG00000143486		ENSG00000169118
ENSG00000102144		ENSG00000117600		ENSG00000132256		ENSG00000135549		ENSG00000144118		ENSG00000169860
ENSG00000102172		ENSG00000120093		ENSG00000134444		ENSG00000135778		ENSG00000145592		ENSG00000170915
ENSG00000102678		ENSG00000121989		ENSG00000134871		ENSG00000137500		ENSG00000146426		ENSG00000171604
ENSG00000102804		ENSG00000125995		ENSG00000136732		ENSG00000137968		ENSG00000149269		ENSG00000175264
ENSG00000102886		ENSG00000126934		ENSG00000136897		ENSG00000138207		ENSG00000151883		ENSG00000177853
ENSG00000102893		ENSG00000129245		ENSG00000137807		ENSG00000138675		ENSG00000160323		ENSG00000179242
ENSG00000103319		ENSG00000129968		ENSG00000138131		ENSG00000140332		ENSG00000162572		ENSG00000179796
ENSG00000103489		ENSG00000130244		ENSG00000140682		ENSG00000141279		ENSG00000164327		ENSG00000181191
ENSG00000104549		ENSG00000130332		ENSG00000140848		ENSG00000141639		ENSG00000165105		ENSG00000182103
ENSG00000105220		ENSG00000130725		ENSG00000149313		ENSG00000141959		ENSG00000169951		ENSG00000182580
ENSG00000105856		ENSG00000130748		ENSG00000159176		ENSG00000142733		ENSG00000174460		ENSG00000183741
ENSG00000105879		ENSG00000130956		ENSG00000159399		ENSG00000143819		ENSG00000174748		ENSG00000184497
ENSG00000106089		ENSG00000131828		ENSG00000159674		ENSG00000144339		ENSG00000177410		ENSG00000184619
ENSG00000106348		ENSG00000135940		ENSG00000162817		ENSG00000144711		ENSG00000179195		ENSG00000185818
ENSG00000106479		ENSG00000137409		ENSG00000162998		ENSG00000145349		ENSG00000179820		ENSG00000186297
ENSG00000106785		ENSG00000138653		ENSG00000163191		ENSG00000147432		ENSG00000181072		ENSG00000189221
ENSG00000106868		ENSG00000139998		ENSG00000163297		ENSG00000147642		ENSG00000181450		ENSG00000205363
ENSG00000108829		ENSG00000140382		ENSG00000166710		ENSG00000148175		ENSG00000182504		ENSG00000224982
ENSG00000109066		ENSG00000140995		ENSG00000167173		ENSG00000148296		ENSG00000182870		ENSG00000237289
ENSG00000109854		ENSG00000141552		ENSG00000167460		ENSG00000149346		ENSG00000184381		ENSG00000239911
ENSG00000110693		ENSG00000141698		ENSG00000167785		ENSG00000149782		ENSG00000188428		ENSG00000242498
ENSG00000110880		ENSG00000143256		ENSG00000167981		ENSG00000152192		ENSG00000189410		ENSG00000245870
ENSG00000111266		ENSG00000143845		ENSG00000168385		ENSG00000153233		ENSG00000196465
ENSG00000111640		ENSG00000145494		ENSG00000170421		ENSG00000153956		ENSG00000197444
ENSG00000111664		ENSG00000146540		ENSG00000171863		ENSG00000155621		ENSG00000204301
ENSG00000111669		ENSG00000146776		ENSG00000171992		ENSG00000158008		ENSG00000214013
ENSG00000111731		ENSG00000147123		ENSG00000172638		ENSG00000158158		ENSG00000229589
ENSG00000112531		ENSG00000147548		ENSG00000176624		ENSG00000159713		ENSG00000233223
ENSG00000112759		ENSG00000147676		ENSG00000176884		ENSG00000161835		ENSG00000234741
ENSG00000112972		ENSG00000148225		ENSG00000178222		ENSG00000162458		ENSG00000249456
ENSG00000114023		ENSG00000148334		ENSG00000180011		ENSG00000162595		ENSG00000254064
ENSG00000114302		ENSG00000149179		ENSG00000182359		ENSG00000162631		ENSG00000255717
ENSG00000114416		ENSG00000149925		ENSG00000187840		ENSG00000164099		ENSG00000257704
ENSG00000114480		ENSG00000151136		ENSG00000188313		ENSG00000164305		ENSG00000260027
ENSG00000114491		ENSG00000154478		ENSG00000189143		ENSG00000164326		ENSG00000260852
ENSG00000115041		ENSG00000156515		ENSG00000197157		ENSG00000165084		ENSG00000272047
ENSG00000115902		ENSG00000157870		ENSG00000198830		ENSG00000165633		ENSG00000272084
ENSG00000116096		ENSG00000158792		ENSG00000205730		ENSG00000165810		ENSG00000273802
ENSG00000116133		ENSG00000159363		ENSG00000213853		ENSG00000166033		ENSG00000278845
ENSG00000116497		ENSG00000159753		ENSG00000215039		ENSG00000166123
ENSG00000116985		ENSG00000160209		ENSG00000225614		ENSG00000166200
ENSG00000117984		ENSG00000160746		ENSG00000236287		ENSG00000166619
ENSG00000118407		ENSG00000161036		ENSG00000237172		ENSG00000167123
ENSG00000119333		ENSG00000161298		ENSG00000253873		ENSG00000169213
ENSG00000119715		ENSG00000162086		ENSG00000256235		ENSG00000169926
ENSG00000119771		ENSG00000163013		ENSG00000272070		ENSG00000171160
ENSG00000120437		ENSG00000163956		ENSG00000274828		ENSG00000173120
ENSG00000120837		ENSG00000164076				ENSG00000173698
ENSG00000121064		ENSG00000164897				ENSG00000176720
ENSG00000121281		ENSG00000165553				ENSG00000176887
ENSG00000121898		ENSG00000165916				ENSG00000177508
ENSG00000121900		ENSG00000166411				ENSG00000178773
ENSG00000122435		ENSG00000167114				ENSG00000179841
ENSG00000122584		ENSG00000167468				ENSG00000180660
ENSG00000124615		ENSG00000167642				ENSG00000180834
ENSG00000125931		ENSG00000167778				ENSG00000181396
ENSG00000126107		ENSG00000168101				ENSG00000182168
ENSG00000127666		ENSG00000168887				ENSG00000182307
ENSG00000128274		ENSG00000169021				ENSG00000182372
ENSG00000128645		ENSG00000169032				ENSG00000183307
ENSG00000130164		ENSG00000169230				ENSG00000183570
ENSG00000130707		ENSG00000169891				ENSG00000183662
ENSG00000130958		ENSG00000171298				ENSG00000184470
ENSG00000131650		ENSG00000172366				ENSG00000184613
ENSG00000132670		ENSG00000173113				ENSG00000184903
ENSG00000132716		ENSG00000173175				ENSG00000184949
ENSG00000132846		ENSG00000173465				ENSG00000184985
ENSG00000133424		ENSG00000173517				ENSG00000185052
ENSG00000133816		ENSG00000174775				ENSG00000186660
ENSG00000134333		ENSG00000174939				ENSG00000187730
ENSG00000134769		ENSG00000175334				ENSG00000188493
ENSG00000135116		ENSG00000175550				ENSG00000196208
ENSG00000135821		ENSG00000175602				ENSG00000196268
ENSG00000135999		ENSG00000175756				ENSG00000197119
ENSG00000136158		ENSG00000176871				ENSG00000197410
ENSG00000136546		ENSG00000177830				ENSG00000197818
ENSG00000137161		ENSG00000178947				ENSG00000198908
ENSG00000137261		ENSG00000179091				ENSG00000205143
ENSG00000137474		ENSG00000179406				ENSG00000215475
ENSG00000137486		ENSG00000179818				ENSG00000232860
ENSG00000137841		ENSG00000180263				ENSG00000242732
ENSG00000138028		ENSG00000182742				ENSG00000247596
ENSG00000138834		ENSG00000184007				ENSG00000248049
ENSG00000139289		ENSG00000184164				ENSG00000248905
ENSG00000140262		ENSG00000185090				ENSG00000259203
ENSG00000140853		ENSG00000185442				ENSG00000259663
ENSG00000141526		ENSG00000185668				ENSG00000263874
ENSG00000141646		ENSG00000187051				ENSG00000272121
ENSG00000141905		ENSG00000188785				ENSG00000275832
ENSG00000142082		ENSG00000188976				ENSG00000283674
ENSG00000142197		ENSG00000197177
ENSG00000142686		ENSG00000197296
ENSG00000143162		ENSG00000198561
ENSG00000143479		ENSG00000214063
ENSG00000143515		ENSG00000223960
ENSG00000143549		ENSG00000225663
ENSG00000143995		ENSG00000230590
ENSG00000144034		ENSG00000245849
ENSG00000144485		ENSG00000253368
ENSG00000144730		ENSG00000261236
ENSG00000145002		ENSG00000262814
ENSG00000145428		ENSG00000267002
ENSG00000145721		ENSG00000273142
ENSG00000146592
ENSG00000147065
ENSG00000147155
ENSG00000147180
ENSG00000147862
ENSG00000148200
ENSG00000148600
ENSG00000151117
ENSG00000151376
ENSG00000151778
ENSG00000152495
ENSG00000152795
ENSG00000153094
ENSG00000154654
ENSG00000155252
ENSG00000157617
ENSG00000157734
ENSG00000158457
ENSG00000158806
ENSG00000159164
ENSG00000159592
ENSG00000159618
ENSG00000159720
ENSG00000159733
ENSG00000160058
ENSG00000160285
ENSG00000161204
ENSG00000161642
ENSG00000161996
ENSG00000162105
ENSG00000162433
ENSG00000162599
ENSG00000162804
ENSG00000163378
ENSG00000163536
ENSG00000163932
ENSG00000164038
ENSG00000164403
ENSG00000165821
ENSG00000166676
ENSG00000166823
ENSG00000166839
ENSG00000167508
ENSG00000167701
ENSG00000167733
ENSG00000167987
ENSG00000168646
ENSG00000168710
ENSG00000168765
ENSG00000169093
ENSG00000169116
ENSG00000169255
ENSG00000169692
ENSG00000169884
ENSG00000170161
ENSG00000170464
ENSG00000170485
ENSG00000170542
ENSG00000170743
ENSG00000171314
ENSG00000172031
ENSG00000172531
ENSG00000172661
ENSG00000172782
ENSG00000172845
ENSG00000172889
ENSG00000172893
ENSG00000173826
ENSG00000174514
ENSG00000175274
ENSG00000175352
ENSG00000175567
ENSG00000176165
ENSG00000176171
ENSG00000176387
ENSG00000176485
ENSG00000177459
ENSG00000178605
ENSG00000178700
ENSG00000178821
ENSG00000178860
ENSG00000179271
ENSG00000179292
ENSG00000179981
ENSG00000180376
ENSG00000182568
ENSG00000182916
ENSG00000182952
ENSG00000183628
ENSG00000184060
ENSG00000184083
ENSG00000184185
ENSG00000184428
ENSG00000184500
ENSG00000184792
ENSG00000185129
ENSG00000185551
ENSG00000185813
ENSG00000185825
ENSG00000185989
ENSG00000186480
ENSG00000186732
ENSG00000186814
ENSG00000187688
ENSG00000188199
ENSG00000188529
ENSG00000188677
ENSG00000188735
ENSG00000189079
ENSG00000196628
ENSG00000196670
ENSG00000197106
ENSG00000197283
ENSG00000197355
ENSG00000197782
ENSG00000197872
ENSG00000198146
ENSG00000198221
ENSG00000198483
ENSG00000198576
ENSG00000198722
ENSG00000198879
ENSG00000205683
ENSG00000206503
ENSG00000206567
ENSG00000212916
ENSG00000214517
ENSG00000221968
ENSG00000224086
ENSG00000224934
ENSG00000225783
ENSG00000226696
ENSG00000234745
ENSG00000244486
ENSG00000245526
ENSG00000245680
ENSG00000246922
ENSG00000250360
ENSG00000250510
ENSG00000253719
ENSG00000260230
ENSG00000272462
ENSG00000272636
ENSG00000273151
ENSG00000279278

## Sheet: Compare with Mukai et al
	Overlapped up-DEGs in three groups ( Mukai ChIP & p.L1533fs & c.4582-2delAG>-)		Overlapped up-DEGs in two groups ( Mukai ChIP & c.4582-2delAG)
	"RASGEF1B"		TMEFF2 "DGKI" "BNC2" "SYT1" "RASGEF1B" "SERPINI1" "SNTG1" "CELF4" "DLG2" "VSNL1" "PLXNC1" "SUSD1" "CADM2" "RUNX1T1"
	PAM		"PAM" "SLC12A9" "KCNQ3" "PLXNA2" "PTPN5" "EDIL3" "CPLX2" "SLC35F1" "PHACTR1" "GAPDH" "SPATS2L" "UNC5C" "NPAS2" "KCNJ3"
			"CDH20"
	Overlapped down-DEGs in three groups ( Mukai ChIP & p.L1533fs & c.4582-2delAG>-)		Overlapped down-DEGs in two groups ( Mukai ChIP & c.4582-2delAG)
	"BACH2"		UST "PCSK1" "SLIT3" "ANO3" "BACH2" "ELAVL2" "COL25A1" "SEMA3A" "ZDHHC2" "PSD3" "NEK7" "CNOT6L" "TBCK" "DTNA" "MFSD6"
			"NETO1" "MAFA" "FAXC" "KLHL29" "EXT1" "C2CD5" "CPS1" "FAM171B" "NFIA" "SENP7" "ADGRL3" "PDE3A" "ASAP1"
			Overlapped up-DEGs in two groups ( Mukai ChIP & p.L1533fs)
			FSTL5 "NEK7" "NEGR1" "GPM6A" "RSPO3" "SLC2A13" "CDK14" "PTPRK" "ST3GAL1" "FGF14" "COL22A1" "RASGEF1B" "PAM"
			Overlapped down-DEGs in two groups ( Mukai ChIP & p.L1533fs)
			FBXW7 "AUTS2" "HDAC9" "EPHA3" "BACH2"
